# Supplementary material for: Crystal structure of poly[[di-μ2-aqua-aqua­sodium] 4-amino-3,5,6-tri­chloro­pyridine-2-carboxyl­ate trihydrate], the sodium salt of the herbicide picloram
Source: Acta Crystallogr E Crystallogr Commun. 2015 Jul 15;71(Pt 8):931–3. doi: 10.1107/S2056989015012633 (PMC4571359; doi:10.1107/S2056989015012633)
Supplement: Supplementary file 2 [file e-71-00931-Isup2.hkl]

# 
# h,k,l, Fc-squared, Fo-squared, sigma(Fo-squared) and status flag 
# 
data_I
_shelx_title ' gs15gs15 TORDNA in P-1' 
_shelx_refln_list_code          4 
_shelx_F_calc_maximum      146.37 
_exptl_crystal_F_000       380.00 
_reflns_d_resolution_high  0.8107 
 
loop_ 
 _symmetry_equiv_pos_as_xyz 
 'x, y, z' 
 '-x, -y, -z' 
 
_cell_length_a     6.5625 
_cell_length_b     8.4574 
_cell_length_c    13.8553 
_cell_angle_alpha  78.747 
_cell_angle_beta   79.374 
_cell_angle_gamma  88.864 
 
_shelx_F_squared_multiplier     1.000 
 
loop_ 
 _refln_index_h 
 _refln_index_k 
 _refln_index_l 
 _refln_F_squared_calc 
 _refln_F_squared_meas 
 _refln_F_squared_sigma 
 _refln_observed_status 
   2   0   0    21424.31    21483.58    406.72 o 
   3   0   0        0.40        0.29      1.47 o 
   4   0   0     1231.74     1296.55     34.79 o 
   5   0   0      260.94      253.60     15.50 o 
   6   0   0       70.22       93.26     10.65 o 
   7   0   0       12.91        8.88      4.76 o 
  -7   1   0        0.42       -0.75      3.77 o 
  -6   1   0      191.66      202.30     15.65 o 
  -5   1   0        0.40        0.60      2.26 o 
  -3   1   0      829.33      817.84     11.25 o 
  -2   1   0     1016.51     1115.77     17.18 o 
  -1   1   0        0.96        3.81      1.01 o 
   1   1   0       10.17       12.31      1.76 o 
   2   1   0      140.01      142.21      3.82 o 
   3   1   0      323.01      431.51      8.55 o 
   4   1   0       14.75       20.95      2.13 o 
   5   1   0        6.83        7.35      2.17 o 
   6   1   0       76.79       78.11      9.89 o 
   7   1   0       32.03       31.82      7.64 o 
  -7   2   0        5.20       16.76      5.81 o 
  -6   2   0       28.65       34.42      4.87 o 
  -5   2   0       62.99       59.77      5.47 o 
  -4   2   0        4.91        3.74      1.50 o 
  -3   2   0     1422.84     1423.59     24.83 o 
  -2   2   0      498.30      451.83      7.25 o 
  -1   2   0     3014.48     3081.36     37.69 o 
   0   2   0        5.72        4.42      0.74 o 
   1   2   0     2431.70     2367.86     56.57 o 
   2   2   0      134.95      164.63      3.25 o 
   3   2   0     2829.55     2869.48     35.93 o 
   4   2   0      927.49      952.84     14.83 o 
   5   2   0       25.48       31.44      5.81 o 
   6   2   0      185.49      171.36     14.11 o 
   7   2   0       27.87       26.81      6.52 o 
  -7   3   0       22.12       16.04      4.25 o 
  -6   3   0        0.55        0.95      2.36 o 
  -5   3   0       41.13       40.80      4.01 o 
  -4   3   0       20.71       13.51      1.78 o 
  -3   3   0      769.88      755.79     13.36 o 
  -2   3   0      109.53       83.46      2.58 o 
  -1   3   0    11792.77    12318.09    118.43 o 
   0   3   0        2.65        5.38      0.95 o 
   1   3   0     1654.63     1676.46     51.85 o 
   2   3   0       73.77      100.87      2.83 o 
   3   3   0       60.34       57.92      3.68 o 
   4   3   0        0.06        0.51      1.48 o 
   5   3   0       16.96       21.53      2.26 o 
   6   3   0      153.12      136.26     12.62 o 
   7   3   0       79.34       60.38     10.35 o 
  -7   4   0       15.81       15.24      4.36 o 
  -6   4   0       44.06       40.69      4.61 o 
  -5   4   0      271.23      290.34     10.25 o 
  -4   4   0        4.05        6.23      2.24 o 
  -3   4   0      385.89      348.02     10.69 o 
  -2   4   0        3.10        3.93      1.01 o 
  -1   4   0        0.37        1.87      1.07 o 
   0   4   0       10.26       12.53      1.40 o 
   1   4   0      513.78      505.14      9.97 o 
   2   4   0        4.52        5.19      1.23 o 
   3   4   0      785.45      774.05     12.11 o 
   4   4   0       22.97       23.21      4.74 o 
   5   4   0       67.47       68.05      4.54 o 
   6   4   0        0.51        6.23      4.38 o 
   7   4   0      198.90      218.88     17.41 o 
  -7   5   0       87.13       82.55     15.67 o 
  -6   5   0        0.26        2.79      3.43 o 
  -5   5   0      991.57     1058.87     33.16 o 
  -4   5   0      139.18      134.00      5.61 o 
  -3   5   0     1249.74     1174.45     18.28 o 
  -2   5   0      194.78      191.78      6.67 o 
  -1   5   0      448.26      442.19      9.61 o 
   0   5   0     1004.37      982.74     23.58 o 
   1   5   0      207.45      190.11      8.18 o 
   2   5   0      941.55      923.56     27.17 o 
   3   5   0      108.63      110.20      4.38 o 
   4   5   0        8.15        7.05      3.40 o 
   5   5   0       36.63       34.40      4.10 o 
   6   5   0        1.49        2.39      2.62 o 
  -6   6   0      325.77      336.64     26.56 o 
  -5   6   0      138.14      132.65      7.58 o 
  -4   6   0      896.73      897.88     16.83 o 
  -3   6   0       14.00       12.65      2.66 o 
  -2   6   0     2387.48     2425.53     44.65 o 
  -1   6   0      246.12      256.36      6.72 o 
   0   6   0     2594.67     2567.71     49.72 o 
   1   6   0     1050.25     1039.33     15.73 o 
   2   6   0     1540.55     1532.75     18.61 o 
   3   6   0      141.15      145.21      4.99 o 
   4   6   0     1047.86     1071.54     20.64 o 
   5   6   0       42.78       40.89      3.21 o 
   6   6   0      278.90      290.07     19.05 o 
  -5   7   0       13.55       18.42      4.23 o 
  -4   7   0      571.34      575.53     16.01 o 
  -3   7   0        4.15        4.09      2.40 o 
  -2   7   0     2881.57     2902.70     53.24 o 
  -1   7   0      383.82      388.25     20.52 o 
   0   7   0      740.01      707.07     19.74 o 
   1   7   0      182.15      174.03     24.11 o 
   2   7   0       19.13       13.34      4.12 o 
   3   7   0       90.77       94.31      4.38 o 
   4   7   0      225.16      233.62      8.94 o 
   5   7   0        7.85        6.77      3.34 o 
  -5   8   0       69.43       75.76     11.70 o 
  -4   8   0       13.02       15.99      5.89 o 
  -3   8   0       18.38       28.78      3.72 o 
  -2   8   0       12.66        6.00      2.83 o 
  -1   8   0      345.52      366.38     21.29 o 
   0   8   0       18.68        6.74      4.28 o 
   1   8   0      370.96      365.71     21.13 o 
   2   8   0        2.05        3.49      2.28 o 
   3   8   0       50.68       53.80      4.92 o 
   4   8   0       23.71       24.76      5.16 o 
  -3   9   0      107.19      117.80      9.61 o 
  -2   9   0       12.91       17.28      4.38 o 
  -1   9   0      161.27      157.89     14.71 o 
   0   9   0      116.37      130.04     13.62 o 
   1   9   0       95.75       97.91     11.75 o 
   2   9   0       55.12       60.84      9.40 o 
   3   9   0      393.26      358.27     22.39 o 
  -1  10   0       45.54       39.33      8.74 o 
   0  10   0        2.93       -1.95      4.79 o 
   1  10   0       28.85       24.97      7.30 o 
   0 -10   1        0.09      -11.12      5.56 o 
   1 -10   1        5.04       -1.73      5.61 o 
  -3  -9   1      152.72      147.17     14.53 o 
  -2  -9   1       77.34       69.02     10.09 o 
  -1  -9   1      465.66      462.88     26.12 o 
   0  -9   1       94.26      101.42     12.10 o 
   1  -9   1      192.96      160.01     15.38 o 
   2  -9   1       20.79       22.85      6.69 o 
   3  -9   1      273.80      266.95     16.74 o 
  -4  -8   1      160.10      153.62     10.12 o 
  -3  -8   1       43.17       44.89      5.70 o 
  -2  -8   1        0.72        1.19      3.71 o 
  -1  -8   1       54.95       43.70      7.80 o 
   0  -8   1       69.49       61.75      5.36 o 
   1  -8   1       15.19       10.80      5.10 o 
   2  -8   1       88.01      100.11     11.27 o 
   3  -8   1      123.59      114.16      7.23 o 
   4  -8   1        8.57        1.69      4.99 o 
   5  -8   1       23.04       26.72      7.41 o 
  -5  -7   1       75.29       61.69     10.18 o 
  -4  -7   1      322.26      331.00      8.96 o 
  -3  -7   1       39.51       33.93      3.80 o 
  -2  -7   1      876.49      878.27     20.76 o 
  -1  -7   1      128.39      149.86     12.39 o 
   0  -7   1      318.76      322.24     20.12 o 
   1  -7   1       41.66       37.88      3.87 o 
   2  -7   1       15.43       16.25      3.63 o 
   3  -7   1      219.43      223.33      9.28 o 
   4  -7   1      999.15      978.70     24.71 o 
   5  -7   1       30.44       30.00      9.21 o 
  -6  -6   1      165.81      160.06     10.40 o 
  -5  -6   1       82.72       91.22      4.75 o 
  -4  -6   1        0.28       -0.17      1.47 o 
  -3  -6   1       37.16       39.69      2.65 o 
  -2  -6   1      224.90      215.79      6.33 o 
  -1  -6   1       58.57       54.20      3.56 o 
   0  -6   1       24.76       23.62      2.00 o 
   1  -6   1      413.06      399.92     10.12 o 
   2  -6   1      609.87      581.27     21.49 o 
   3  -6   1      150.59      163.13      9.26 o 
   4  -6   1      652.92      648.49     21.48 o 
   5  -6   1        3.29        5.55      2.38 o 
   6  -6   1      223.80      214.58     12.33 o 
  -6  -5   1       42.14       39.82     13.03 o 
  -5  -5   1        0.08        1.10      2.02 o 
  -4  -5   1        0.81        1.64      1.82 o 
  -3  -5   1      876.97      856.42     14.65 o 
  -2  -5   1      113.90      107.40      5.04 o 
  -1  -5   1      373.85      385.15     10.00 o 
   0  -5   1       39.16       37.15      2.33 o 
   1  -5   1        4.54        5.26      1.21 o 
   2  -5   1     1604.88     1613.30     21.35 o 
   3  -5   1      169.77      171.81      7.65 o 
   4  -5   1      495.84      456.26     10.61 o 
   5  -5   1       51.41       48.89      4.68 o 
   6  -5   1      293.78      293.11     14.03 o 
   7  -5   1       85.67       79.58      8.11 o 
  -7  -4   1        8.25       12.60      3.95 o 
  -6  -4   1       89.96       84.92      6.97 o 
  -5  -4   1      134.64      140.39     10.07 o 
  -4  -4   1      233.65      234.84     10.85 o 
  -3  -4   1      127.30      115.01      3.90 o 
  -2  -4   1      388.33      433.17      9.11 o 
  -1  -4   1       68.69       66.81      2.70 o 
   0  -4   1     3326.60     3617.28     54.66 o 
   1  -4   1      260.22      271.51      5.76 o 
   2  -4   1      373.08      353.13      6.61 o 
   3  -4   1     2762.16     2829.86     95.65 o 
   4  -4   1       21.61       19.95      2.33 o 
   5  -4   1       59.36       79.55      8.55 o 
   6  -4   1        4.41        0.83      2.52 o 
   7  -4   1       27.38       25.93      5.02 o 
  -7  -3   1      493.45      423.82     24.71 o 
  -6  -3   1      305.33      299.52     18.50 o 
  -5  -3   1      473.87      464.12     25.63 o 
  -4  -3   1      363.79      393.81     10.90 o 
  -3  -3   1     1175.73     1154.07     16.47 o 
  -2  -3   1       95.35      111.18      3.84 o 
  -1  -3   1       59.88       55.13      2.63 o 
   0  -3   1      513.99      554.47     12.37 o 
   1  -3   1     1037.83      992.78     11.24 o 
   2  -3   1      176.14      137.88      3.64 o 
   3  -3   1     2388.11     2357.09     39.24 o 
   4  -3   1       56.09       54.92      4.27 o 
   5  -3   1      979.70      962.12     19.75 o 
   6  -3   1       28.14       34.83      4.08 o 
   7  -3   1      158.98      142.80      9.92 o 
  -7  -2   1       71.46       73.80     10.92 o 
  -6  -2   1       12.94        3.86      4.41 o 
  -5  -2   1       43.68       46.19      2.77 o 
  -4  -2   1      257.87      254.95      6.46 o 
  -3  -2   1      881.17      877.75     14.06 o 
  -2  -2   1      397.25      441.55     12.60 o 
  -1  -2   1       33.18       44.14      1.90 o 
   0  -2   1      478.46      498.36      7.94 o 
   1  -2   1      394.79      386.81      5.97 o 
   2  -2   1     1808.74     1901.21     21.55 o 
   3  -2   1      203.74      205.36      5.54 o 
   4  -2   1      471.78      478.02     20.11 o 
   5  -2   1       85.56       81.68      6.17 o 
   6  -2   1      340.72      370.05     14.43 o 
   7  -2   1        5.87        8.67      5.36 o 
  -7  -1   1       34.81       25.57      6.77 o 
  -6  -1   1      993.91      955.24     36.00 o 
  -5  -1   1        2.10        1.74      2.95 o 
  -4  -1   1      282.33      239.44      9.20 o 
  -3  -1   1       69.69       69.14      3.46 o 
  -2  -1   1        0.87        1.95      1.32 o 
  -1  -1   1        1.33        7.35      1.60 o 
   1  -1   1      215.03      217.95      5.30 o 
   2  -1   1     2278.02     2297.63     34.17 o 
   3  -1   1       27.83       27.09      1.75 o 
   5  -1   1       26.85       21.61      3.54 o 
   6  -1   1        0.15      -14.00      7.00 o 
   7  -1   1       34.73       28.99      7.05 o 
  -7   0   1      112.19      129.23     13.66 o 
  -6   0   1        4.47       13.03      5.95 o 
  -5   0   1       68.98       73.65      8.50 o 
  -4   0   1       17.61       11.34      1.30 o 
  -3   0   1     1446.29     1534.42     27.53 o 
  -2   0   1        1.24        0.33      1.40 o 
  -1   0   1     3070.88     3181.38     63.18 o 
   1   0   1      860.62      881.56     20.15 o 
   2   0   1    20623.94    20099.66    381.22 o 
   3   0   1       19.15       22.74      1.92 o 
   4   0   1     4135.28     4142.41     62.24 o 
   5   0   1      397.34      424.48     20.33 o 
   6   0   1      123.25      152.16     13.49 o 
   7   0   1       82.91       75.88     11.08 o 
   8   0   1       18.76       20.22      7.10 o 
  -7   1   1        5.45        7.99      5.24 o 
  -6   1   1       53.61       53.39      8.41 o 
  -5   1   1       49.88       43.07      2.60 o 
  -4   1   1       33.51       29.45      2.57 o 
  -3   1   1      108.91       96.94      3.17 o 
  -2   1   1     2185.91     2166.85     27.11 o 
  -1   1   1       26.87       29.31      1.65 o 
   1   1   1      102.18      110.79      4.08 o 
   2   1   1     3201.89     3285.20     37.92 o 
   3   1   1       28.69       25.02      1.75 o 
   4   1   1        0.02       -1.57      2.95 o 
   5   1   1       55.85       51.91      3.15 o 
   6   1   1       48.46       50.93      8.28 o 
   7   1   1       15.70       16.24      6.71 o 
  -7   2   1      233.70      243.00     19.01 o 
  -6   2   1       56.87       66.58      9.21 o 
  -5   2   1       84.96       81.20      4.02 o 
  -4   2   1        0.54        2.41      1.36 o 
  -3   2   1      348.62      371.67      8.23 o 
  -2   2   1       26.89       40.32      2.07 o 
  -1   2   1       69.53       63.31      2.69 o 
   0   2   1     2184.83     2259.12     36.04 o 
   1   2   1      569.34      624.36      9.48 o 
   2   2   1     2206.86     2205.32     22.53 o 
   3   2   1        0.20        2.65      1.12 o 
   4   2   1     1718.92     1634.17     22.43 o 
   5   2   1        4.03        4.02      1.15 o 
   6   2   1        8.88        7.25      5.17 o 
   7   2   1       65.13       52.44      9.36 o 
  -7   3   1       60.18       60.82      6.73 o 
  -6   3   1      417.03      419.08     13.20 o 
  -5   3   1      317.62      329.49      9.36 o 
  -4   3   1       36.21       45.87      2.95 o 
  -3   3   1     1267.93     1200.25     23.16 o 
  -2   3   1      451.56      505.47      7.75 o 
  -1   3   1      949.24      900.67     12.02 o 
   0   3   1       22.98       24.41      1.31 o 
   1   3   1    15031.26    16029.63    305.29 o 
   2   3   1       52.08       52.20      1.88 o 
   3   3   1     3112.54     3051.64     37.06 o 
   4   3   1        3.92        5.20      2.52 o 
   5   3   1      149.01      145.84      9.29 o 
   6   3   1        8.65       12.66      5.30 o 
   7   3   1       30.09       30.47      7.61 o 
  -7   4   1       35.65       29.13      5.53 o 
  -6   4   1       57.24       60.02      5.32 o 
  -5   4   1        0.71       -1.28      2.03 o 
  -4   4   1      168.50      170.88      8.69 o 
  -3   4   1      887.40      944.18     30.76 o 
  -2   4   1       17.84       17.33      1.62 o 
  -1   4   1       18.40       23.03      1.97 o 
   0   4   1        4.91        0.52      0.75 o 
   1   4   1     1270.50     1382.53     20.96 o 
   2   4   1      742.69      760.76      9.70 o 
   3   4   1      558.89      575.89     11.43 o 
   4   4   1      335.43      339.84     10.44 o 
   5   4   1        0.15       -2.19      3.61 o 
   6   4   1      159.98      153.48     13.66 o 
   7   4   1       22.89       11.93      5.62 o 
  -6   5   1        0.36        4.80      2.29 o 
  -5   5   1       48.69       51.27      6.94 o 
  -4   5   1        7.54        8.42      2.20 o 
  -3   5   1        4.26        3.29      1.57 o 
  -2   5   1      425.80      439.35     18.62 o 
  -1   5   1      700.18      687.15     22.45 o 
   0   5   1     1971.17     1910.14     37.48 o 
   1   5   1      174.14      161.62      4.91 o 
   2   5   1      551.79      538.40     11.69 o 
   3   5   1      455.19      432.47      8.24 o 
   4   5   1      401.94      408.65     10.37 o 
   5   5   1       71.77       67.27      5.46 o 
   6   5   1        6.45        4.68      2.60 o 
   7   5   1      102.59      104.95     12.21 o 
  -6   6   1       12.71       16.80      4.41 o 
  -5   6   1       28.49       25.11      3.80 o 
  -4   6   1      402.96      418.17     12.81 o 
  -3   6   1       28.25       28.95      3.54 o 
  -2   6   1      639.75      644.24     14.87 o 
  -1   6   1      140.45      136.39      6.65 o 
   0   6   1     3558.88     3473.55     88.61 o 
   1   6   1       11.17        8.78      1.30 o 
   2   6   1     1135.37     1112.60     19.76 o 
   3   6   1       57.90       57.66      2.79 o 
   4   6   1      229.59      219.06      8.34 o 
   5   6   1      100.84       93.93      4.57 o 
   6   6   1       23.38       33.58      7.44 o 
  -5   7   1       18.63       19.45      6.98 o 
  -4   7   1        3.77        3.18      3.21 o 
  -3   7   1      263.19      270.35     10.24 o 
  -2   7   1       39.83       42.08      5.27 o 
  -1   7   1       73.32       75.93      9.04 o 
   0   7   1      754.23      734.74     28.05 o 
   1   7   1       17.35       18.43      1.89 o 
   2   7   1      443.86      423.17      9.97 o 
   3   7   1      315.80      337.34      7.19 o 
   4   7   1       64.81       69.19      5.05 o 
   5   7   1       44.13       38.77      5.48 o 
  -5   8   1       63.37       75.73     11.48 o 
  -4   8   1       86.06       77.25     11.04 o 
  -3   8   1       70.00       65.72      5.53 o 
  -2   8   1      291.43      295.12     13.46 o 
  -1   8   1       34.47       46.55      7.91 o 
   0   8   1        7.73        7.43      4.24 o 
   1   8   1       23.44       23.17      2.92 o 
   2   8   1       67.78       55.81      5.16 o 
   3   8   1      169.43      165.26      7.63 o 
   4   8   1        9.64       11.07      3.91 o 
   5   8   1        0.64       -0.86      4.18 o 
  -3   9   1      473.59      492.98     19.56 o 
  -2   9   1       50.85       47.65      6.14 o 
  -1   9   1      864.94      881.40     25.85 o 
   0   9   1      115.37      128.46     13.33 o 
   1   9   1      480.65      445.28     25.05 o 
   2   9   1      155.55      160.42      9.60 o 
   3   9   1      232.09      218.21     17.36 o 
  -2  10   1       46.28       63.17      8.91 o 
  -1  10   1      202.72      222.09     13.02 o 
   0  10   1        6.41        6.45      5.33 o 
   1  10   1      139.40      121.86     14.02 o 
  -2  -9   2      130.45      155.51     15.02 o 
  -1  -9   2      363.34      365.02     23.29 o 
   0  -9   2      381.68      416.64     24.99 o 
   1  -9   2      480.33      507.60     27.92 o 
   2  -9   2       93.09      101.77     12.47 o 
   3  -9   2      192.26      206.13     12.73 o 
  -4  -8   2       30.51       24.91      4.51 o 
  -3  -8   2       87.28       76.87     19.60 o 
  -2  -8   2      191.78      198.55     12.55 o 
  -1  -8   2      197.93      192.79     12.07 o 
   0  -8   2       52.70       61.05      5.46 o 
   1  -8   2       47.02       42.95      5.34 o 
   2  -8   2       32.41       39.92      7.74 o 
   3  -8   2      270.37      291.55     14.09 o 
   4  -8   2        3.53        5.37      3.62 o 
  -5  -7   2      141.76      136.78     14.18 o 
  -4  -7   2        0.65       -1.58      1.90 o 
  -3  -7   2      321.68      326.21     10.45 o 
  -2  -7   2      136.24      132.78      5.55 o 
  -1  -7   2       48.95       50.62      4.15 o 
   0  -7   2      174.65      174.68     10.52 o 
   1  -7   2      192.93      174.80      8.94 o 
   2  -7   2      242.27      243.23     11.51 o 
   3  -7   2      339.80      363.19     14.70 o 
   4  -7   2        4.73        8.28      2.79 o 
   5  -7   2      132.39      129.23      7.37 o 
  -5  -6   2        0.11        4.34      2.36 o 
  -4  -6   2     1257.09     1298.37     20.17 o 
  -3  -6   2      189.58      188.63      4.60 o 
  -2  -6   2      768.32      771.76     13.55 o 
  -1  -6   2      193.73      206.46      6.48 o 
   0  -6   2     1580.71     1494.19     23.01 o 
   1  -6   2       54.13       49.33      4.93 o 
   2  -6   2     1214.56     1235.63     27.86 o 
   3  -6   2       35.11       30.88      4.38 o 
   4  -6   2      812.54      792.36     15.55 o 
   5  -6   2      185.57      196.81      7.60 o 
   6  -6   2      839.00      803.47     62.02 o 
  -6  -5   2      167.01      173.29      9.93 o 
  -5  -5   2       84.27       99.81      5.86 o 
  -4  -5   2        0.39        2.58      1.49 o 
  -3  -5   2      514.56      525.78      9.19 o 
  -2  -5   2       11.24       16.39      2.05 o 
  -1  -5   2       59.03       61.06      4.17 o 
   0  -5   2       22.47       20.83      2.02 o 
   1  -5   2      371.21      370.36      8.66 o 
   2  -5   2      125.58      122.28      5.29 o 
   3  -5   2        4.41        4.40      2.53 o 
   4  -5   2      484.07      468.71     10.77 o 
   5  -5   2       82.28       81.00      4.63 o 
   6  -5   2      215.54      205.08     11.55 o 
   7  -5   2      128.59      120.09      9.70 o 
  -6  -4   2      120.47      124.78     10.16 o 
  -5  -4   2      369.71      356.97     15.53 o 
  -4  -4   2      203.56      217.56      9.07 o 
  -3  -4   2      481.01      420.73     12.68 o 
  -2  -4   2      227.64      269.63      7.80 o 
  -1  -4   2      882.35      832.45     10.41 o 
   0  -4   2      533.80      527.83      9.03 o 
   1  -4   2      997.14      976.44     13.32 o 
   2  -4   2       14.70       22.33      1.89 o 
   3  -4   2     1024.82      969.88     33.79 o 
   4  -4   2       49.15       47.07      3.69 o 
   5  -4   2        6.60        8.77      2.03 o 
   6  -4   2        0.02        1.50      2.22 o 
   7  -4   2        7.57       17.06      4.30 o 
  -7  -3   2      196.24      196.15     16.60 o 
  -6  -3   2        0.24       -1.72      3.81 o 
  -5  -3   2     1373.49     1352.39     26.12 o 
  -4  -3   2      339.30      338.61     10.21 o 
  -3  -3   2      101.47      102.60      4.18 o 
  -2  -3   2      205.03      236.25      7.17 o 
  -1  -3   2      286.00      312.66      4.99 o 
   0  -3   2     1360.80     1634.63     15.40 o 
   1  -3   2      104.05       97.19      2.58 o 
   2  -3   2      322.34      385.93      6.49 o 
   3  -3   2      382.85      360.32     10.87 o 
   4  -3   2        0.26        2.70      1.48 o 
   5  -3   2     1134.98     1154.25     27.14 o 
   6  -3   2       28.07       31.57      4.67 o 
   7  -3   2      214.51      192.51     11.41 o 
  -7  -2   2       53.96       52.14      9.40 o 
  -6  -2   2       45.54       40.82      7.87 o 
  -5  -2   2       28.41       27.95      3.57 o 
  -4  -2   2       71.66       78.14      7.60 o 
  -3  -2   2      200.86      187.39      7.02 o 
  -2  -2   2     3484.62     3618.80     43.36 o 
  -1  -2   2        0.70        1.72      0.81 o 
   0  -2   2     2744.60     2771.56     28.52 o 
   1  -2   2       78.48       83.53      4.86 o 
   2  -2   2      109.61       95.12      3.08 o 
   3  -2   2     3338.11     3410.49     46.03 o 
   4  -2   2      280.35      271.06      8.33 o 
   5  -2   2      786.66      782.35     37.01 o 
   6  -2   2       18.13       21.81      5.38 o 
   7  -2   2      356.64      383.59     26.63 o 
  -7  -1   2      115.44      106.97     12.44 o 
  -6  -1   2      427.19      393.70     21.87 o 
  -5  -1   2      582.40      563.06      8.54 o 
  -4  -1   2     1192.52     1113.45     31.80 o 
  -3  -1   2     2010.90     2103.15     35.33 o 
  -2  -1   2     1264.39     1239.04     21.17 o 
  -1  -1   2      322.21      322.50      5.06 o 
   0  -1   2      257.14      270.21      4.49 o 
   1  -1   2      230.33      233.00      8.79 o 
   2  -1   2      148.33      146.33      5.33 o 
   3  -1   2       30.65       58.88      2.37 o 
   5  -1   2       38.06       37.94      6.67 o 
   6  -1   2      286.26      290.96     13.96 o 
   7  -1   2        0.10       -1.02      3.86 o 
   8  -1   2       48.34       32.80      7.68 o 
  -7   0   2        1.37        0.95      4.47 o 
  -6   0   2      918.97      862.30     34.52 o 
  -5   0   2      164.70      170.37      5.77 o 
  -4   0   2      144.68      151.45     10.83 o 
  -3   0   2        4.99        1.40      1.31 o 
  -2   0   2     1269.17     1245.79     21.82 o 
  -1   0   2      310.52      332.57      5.29 o 
   1   0   2     1787.88     1724.23     37.16 o 
   2   0   2     8524.03     8293.15     92.73 o 
   3   0   2       88.95       65.47      3.73 o 
   4   0   2    10954.63    10884.28    212.48 o 
   5   0   2       81.82       78.52      8.63 o 
   6   0   2     4467.32     4328.33    104.55 o 
   7   0   2       92.45       94.96     11.84 o 
   8   0   2      482.62      517.70     29.83 o 
  -7   1   2       96.76       81.55     11.32 o 
  -6   1   2      336.88      344.41     20.71 o 
  -5   1   2      367.62      365.40      9.97 o 
  -4   1   2      437.76      483.32     14.23 o 
  -3   1   2      726.53      728.29     16.63 o 
  -2   1   2     2254.95     2312.44     38.06 o 
  -1   1   2       11.09       16.43      1.39 o 
   0   1   2     1222.18     1196.37     14.75 o 
   1   1   2      193.28      193.71      4.78 o 
   2   1   2      888.77      885.91     14.87 o 
   3   1   2      584.81      663.54     11.59 o 
   4   1   2      306.60      320.97      8.62 o 
   5   1   2        0.35        1.40      1.11 o 
   6   1   2       12.04        3.83      3.86 o 
   7   1   2        7.21       14.96      6.27 o 
   8   1   2        0.17        5.21      5.99 o 
  -7   2   2      347.33      364.75     15.89 o 
  -6   2   2       42.05       36.23      4.80 o 
  -5   2   2     2115.36     2110.36     27.18 o 
  -4   2   2      306.53      326.10      8.26 o 
  -3   2   2     1885.94     1797.56     30.77 o 
  -2   2   2        0.16        0.73      0.91 o 
  -1   2   2      148.73      171.87      3.92 o 
   0   2   2      365.33      401.50     13.47 o 
   1   2   2      401.68      397.43      8.42 o 
   2   2   2       18.68       26.12      2.05 o 
   3   2   2       76.99       84.99      3.21 o 
   4   2   2       10.50        8.45      1.52 o 
   5   2   2      591.82      559.95     11.11 o 
   6   2   2        0.56        0.61      4.58 o 
   7   2   2      168.66      164.01     15.24 o 
  -7   3   2       23.04       19.04      4.65 o 
  -6   3   2       39.24       48.90      4.68 o 
  -5   3   2        0.02        0.17      1.62 o 
  -4   3   2      258.37      268.32      7.11 o 
  -3   3   2      240.97      232.91     11.25 o 
  -2   3   2      162.08      135.92      4.21 o 
  -1   3   2      294.19      317.56      7.20 o 
   0   3   2      878.54      902.81     12.93 o 
   1   3   2        4.24        4.79      1.50 o 
   2   3   2       88.41       62.16      2.45 o 
   3   3   2     1225.71     1182.31     17.16 o 
   4   3   2       32.02       37.50      2.26 o 
   5   3   2     1350.80     1312.05     23.76 o 
   6   3   2       52.91       60.91      8.82 o 
   7   3   2       62.75       75.72     10.77 o 
  -7   4   2      276.82      289.19     15.07 o 
  -6   4   2      508.53      484.00     16.41 o 
  -5   4   2       40.99       40.96      4.21 o 
  -4   4   2      622.94      624.42     14.73 o 
  -3   4   2        5.25       14.11      3.95 o 
  -2   4   2      755.63      765.62     42.33 o 
  -1   4   2     2403.16     2602.49     29.29 o 
   0   4   2      518.14      557.23     13.77 o 
   1   4   2     3693.60     3892.23     55.28 o 
   2   4   2       46.20       53.59      2.44 o 
   3   4   2        2.97        5.23      1.44 o 
   4   4   2        8.86        7.64      3.51 o 
   5   4   2       29.42       20.64      5.35 o 
   6   4   2      177.38      186.02     15.08 o 
   7   4   2       64.79       62.65     10.21 o 
  -6   5   2      320.75      330.33     12.48 o 
  -5   5   2      149.18      142.56      7.60 o 
  -4   5   2      194.47      194.40      8.25 o 
  -3   5   2      416.31      430.22     11.65 o 
  -2   5   2        0.89        0.07      1.44 o 
  -1   5   2     1071.67     1080.20     17.41 o 
   0   5   2        7.97        7.33      1.62 o 
   1   5   2     1951.23     1910.76     38.96 o 
   2   5   2      282.05      277.06      7.08 o 
   3   5   2      664.61      628.89     11.18 o 
   4   5   2      340.55      337.84      9.45 o 
   5   5   2      308.62      309.84     18.10 o 
   6   5   2       69.78       67.36      9.90 o 
   7   5   2       33.88       36.20      8.83 o 
  -6   6   2        0.58        5.34      3.46 o 
  -5   6   2      177.04      182.07      9.01 o 
  -4   6   2      194.97      202.16      8.80 o 
  -3   6   2      162.39      160.80      9.15 o 
  -2   6   2     1806.67     1749.98     28.73 o 
  -1   6   2      483.21      492.83     14.73 o 
   0   6   2     1114.08     1022.70     85.26 o 
   1   6   2      303.31      297.44      8.82 o 
   2   6   2     2696.27     2638.91     30.70 o 
   3   6   2        7.96        7.55      1.24 o 
   4   6   2     2130.47     2168.06     26.51 o 
   5   6   2      234.18      233.65     11.94 o 
   6   6   2      606.52      645.83     30.06 o 
  -5   7   2      111.99      112.11     13.17 o 
  -4   7   2       53.19       56.38      6.41 o 
  -3   7   2      111.20      126.62      8.79 o 
  -2   7   2        2.86        4.27      2.98 o 
  -1   7   2        1.00       -0.02      2.20 o 
   0   7   2      336.59      323.43     11.40 o 
   1   7   2       23.45       18.62      2.18 o 
   2   7   2     2023.05     2058.46     25.94 o 
   3   7   2        5.65        5.14      1.76 o 
   4   7   2     1178.25     1188.78     23.18 o 
   5   7   2       41.36       41.12      9.25 o 
  -5   8   2      155.71      158.72     16.51 o 
  -4   8   2        9.99        7.04      4.85 o 
  -3   8   2      284.10      317.97     20.92 o 
  -2   8   2        0.07       -0.49      3.16 o 
  -1   8   2      215.40      216.34     11.08 o 
   0   8   2      299.46      287.03     18.35 o 
   1   8   2      307.89      343.61     20.12 o 
   2   8   2       10.22        9.54      2.91 o 
   3   8   2       64.79       60.61      4.00 o 
   4   8   2       29.38       27.39      3.56 o 
   5   8   2       60.21       59.95      6.53 o 
  -3   9   2      214.05      214.49     18.21 o 
  -2   9   2      118.33      120.52     12.91 o 
  -1   9   2      257.10      244.91     12.74 o 
   0   9   2       73.27       95.04     11.43 o 
   1   9   2      629.42      621.34     30.00 o 
   2   9   2        0.12        2.53      2.65 o 
   3   9   2      244.39      233.64     23.67 o 
   4   9   2        5.69        5.22      5.51 o 
  -2  10   2        1.43        3.06      5.61 o 
  -1  10   2        0.80        2.79      3.70 o 
   0  10   2        6.47        4.36      3.25 o 
   1  10   2       76.92       81.94     11.78 o 
   2  10   2       20.15       24.08      7.70 o 
  -2  -9   3       30.80       26.14      7.19 o 
  -1  -9   3      531.16      597.06     30.85 o 
   0  -9   3        3.26        5.48      3.21 o 
   1  -9   3      328.54      357.71     15.16 o 
   2  -9   3       95.18      111.04     13.17 o 
   3  -9   3      345.67      362.86     23.86 o 
  -4  -8   3        5.93        0.62      2.92 o 
  -3  -8   3       28.53       33.68      7.31 o 
  -2  -8   3      113.36      107.93      8.84 o 
  -1  -8   3       10.96       15.17      3.41 o 
   0  -8   3      127.17      130.52      8.34 o 
   1  -8   3        9.30        9.51      3.00 o 
   2  -8   3      207.22      220.90     17.01 o 
   3  -8   3      120.36      115.93     12.46 o 
   4  -8   3       55.89       58.75     10.56 o 
  -4  -7   3       70.59       77.21      5.44 o 
  -3  -7   3        3.06        1.61      1.98 o 
  -2  -7   3        0.83        1.94      3.79 o 
  -1  -7   3      362.90      351.74     13.02 o 
   0  -7   3      766.11      759.46     20.46 o 
   1  -7   3      201.45      176.79      9.28 o 
   2  -7   3      548.84      568.46     17.22 o 
   3  -7   3       30.34       32.17      4.66 o 
   4  -7   3      303.10      318.06     11.82 o 
   5  -7   3       22.18       14.23      3.03 o 
  -5  -6   3       72.15       70.99      6.64 o 
  -4  -6   3      320.13      321.42     11.77 o 
  -3  -6   3        6.92        7.27      1.46 o 
  -2  -6   3      597.23      596.26      9.86 o 
  -1  -6   3      137.55      137.19      5.53 o 
   0  -6   3      457.40      453.23      9.05 o 
   1  -6   3      477.77      464.29      9.55 o 
   2  -6   3      264.54      253.79      7.17 o 
   3  -6   3        0.21       -2.45      2.70 o 
   4  -6   3      210.89      210.14      7.42 o 
   5  -6   3       23.28       23.93      3.63 o 
   6  -6   3       15.97        8.40      3.66 o 
  -6  -5   3        6.02        0.87      1.73 o 
  -5  -5   3        3.74        7.94      2.00 o 
  -4  -5   3        2.07        6.08      1.59 o 
  -3  -5   3      205.78      195.68      7.26 o 
  -2  -5   3       12.94       13.66      1.93 o 
  -1  -5   3      186.03      180.72      9.95 o 
   0  -5   3      590.03      587.32     14.70 o 
   1  -5   3        3.83        4.43      1.38 o 
   2  -5   3       32.25       33.73      2.52 o 
   3  -5   3      658.88      658.02     18.20 o 
   4  -5   3       83.12       81.05      4.40 o 
   5  -5   3       82.02       85.53      4.77 o 
   6  -5   3      118.25      138.12      9.54 o 
  -6  -4   3       93.15       87.23      7.21 o 
  -5  -4   3        4.82        2.90      2.18 o 
  -4  -4   3       78.82       72.60      5.31 o 
  -3  -4   3        1.87        2.36      1.63 o 
  -2  -4   3      696.58      650.84     11.58 o 
  -1  -4   3      475.97      410.78      7.85 o 
   0  -4   3     1042.22     1157.95     16.13 o 
   1  -4   3        5.41        2.57      1.06 o 
   2  -4   3      409.29      421.71      7.99 o 
   3  -4   3       37.95       26.36      3.38 o 
   4  -4   3      220.60      220.74      6.76 o 
   5  -4   3        3.27        5.16      1.85 o 
   6  -4   3      279.95      256.67     10.35 o 
   7  -4   3       50.79       55.72      6.60 o 
  -7  -3   3        0.70       -0.02      3.19 o 
  -6  -3   3        0.02        4.71      3.95 o 
  -5  -3   3      305.24      334.03     12.08 o 
  -4  -3   3      192.99      184.00      8.39 o 
  -3  -3   3     3856.43     3801.68    111.74 o 
  -2  -3   3     2249.42     2262.97     28.79 o 
  -1  -3   3     5560.03     5620.08     49.87 o 
   0  -3   3     2520.05     2742.58     28.69 o 
   1  -3   3     2954.67     3001.08     31.21 o 
   2  -3   3       21.82       23.36      1.62 o 
   3  -3   3      586.13      577.44     11.03 o 
   4  -3   3        9.15       10.79      1.96 o 
   5  -3   3        1.63        1.52      1.71 o 
   6  -3   3       53.57       63.12     20.96 o 
   7  -3   3      284.57      276.08     13.62 o 
  -7  -2   3       11.94        4.81      4.32 o 
  -6  -2   3       27.19       27.20      6.47 o 
  -5  -2   3      638.48      581.07     24.60 o 
  -4  -2   3      192.20      191.55     11.67 o 
  -3  -2   3      736.50      714.77     15.79 o 
  -2  -2   3     1013.16     1049.22     15.02 o 
  -1  -2   3      211.65      262.00      3.77 o 
   0  -2   3       10.10        8.79      1.05 o 
   1  -2   3      108.97      103.70      2.68 o 
   2  -2   3     1541.88     1677.26     22.85 o 
   3  -2   3       66.69       72.24      4.01 o 
   4  -2   3       95.30      102.32      5.12 o 
   5  -2   3        6.85        4.64      2.58 o 
   6  -2   3       25.27       19.89      3.74 o 
   7  -2   3        0.41        6.92      2.96 o 
  -7  -1   3        0.71        6.07      4.63 o 
  -6  -1   3       85.81       88.45     10.40 o 
  -5  -1   3        6.67       10.91      4.60 o 
  -3  -1   3      186.46      165.07      4.01 o 
  -2  -1   3     3417.34     3311.93     49.23 o 
  -1  -1   3     2104.29     2145.58     32.25 o 
   0  -1   3     1632.59     1713.10     20.53 o 
   1  -1   3     1308.50     1266.57     16.73 o 
   2  -1   3      200.44      198.03      5.21 o 
   3  -1   3      716.61      712.54     12.82 o 
   4  -1   3      310.41      253.84    109.33 o 
   5  -1   3        5.68        6.39      3.55 o 
   6  -1   3        0.66        1.30      2.73 o 
   7  -1   3       11.20       15.01      6.31 o 
   8  -1   3      160.59      150.97     11.35 o 
  -7   0   3       11.31        6.07      5.42 o 
  -6   0   3       31.07       39.79      7.79 o 
  -5   0   3        1.09        4.46      2.71 o 
  -4   0   3     1272.77     1318.95     23.96 o 
  -3   0   3     1396.69     1442.16     18.17 o 
  -2   0   3       33.17       43.42      2.50 o 
  -1   0   3      848.38      842.20     11.63 o 
   0   0   3        0.94        0.66      0.97 o 
   1   0   3      280.19      318.71      7.45 o 
   2   0   3      386.20      427.21      9.90 o 
   3   0   3      250.67      283.77      6.75 o 
   4   0   3        2.68       -1.04      2.77 o 
   5   0   3      197.86      202.85     13.87 o 
   6   0   3     1519.14     1450.27     47.09 o 
   7   0   3       62.57       72.04     10.36 o 
   8   0   3      785.57      751.16     36.74 o 
  -7   1   3       18.23       10.39      3.30 o 
  -6   1   3      188.86      210.01     10.60 o 
  -5   1   3        9.24        7.21      4.08 o 
  -4   1   3      156.84      143.78     10.98 o 
  -3   1   3       66.66       69.39      5.49 o 
  -2   1   3      250.56      218.66      5.60 o 
  -1   1   3       90.23       89.80      2.44 o 
   0   1   3      501.00      516.61      6.64 o 
   1   1   3        0.25        2.95      0.74 o 
   2   1   3       16.03       12.47      0.94 o 
   3   1   3       14.13       13.90      1.23 o 
   4   1   3      425.42      384.20     14.53 o 
   5   1   3       32.10       28.01      3.36 o 
   6   1   3        0.09        0.67      4.34 o 
   7   1   3       11.39       17.77      5.86 o 
   8   1   3        0.24        2.76      4.56 o 
  -7   2   3       60.30       72.42      7.19 o 
  -6   2   3      247.13      281.54     12.63 o 
  -5   2   3      486.39      453.70     10.96 o 
  -4   2   3      546.44      552.90     12.90 o 
  -3   2   3      808.35      758.21     23.19 o 
  -2   2   3     3222.76     3372.16     60.64 o 
  -1   2   3      501.74      493.42      7.70 o 
   0   2   3      622.28      646.74      9.74 o 
   1   2   3     1782.40     1835.54     18.42 o 
   2   2   3        0.14        2.38      0.69 o 
   3   2   3        0.04        2.14      0.65 o 
   4   2   3      368.57      361.22      8.69 o 
   5   2   3        7.65        6.19      1.48 o 
   6   2   3      208.53      242.75     17.10 o 
   7   2   3        2.18        0.77      4.30 o 
  -7   3   3      135.66      110.87      8.91 o 
  -6   3   3        3.12        2.39      2.74 o 
  -5   3   3      750.40      692.90     13.31 o 
  -4   3   3      455.20      449.19      9.67 o 
  -3   3   3        4.97        5.70      6.27 o 
  -2   3   3     2188.06     2222.95     26.15 o 
  -1   3   3      599.25      585.57     10.87 o 
   0   3   3     3893.52     4254.25     50.42 o 
   1   3   3      578.73      592.23      9.78 o 
   2   3   3      796.90      838.23     21.59 o 
   3   3   3     1091.60     1010.90     14.98 o 
   4   3   3      123.28      139.16      6.39 o 
   5   3   3     1304.59     1253.05     23.22 o 
   6   3   3       42.79       43.31      8.17 o 
   7   3   3      720.20      719.24     33.41 o 
  -7   4   3      188.54      197.07     17.95 o 
  -6   4   3       71.43       65.87      5.64 o 
  -5   4   3      994.89     1004.32     21.27 o 
  -4   4   3      582.76      631.46     15.03 o 
  -3   4   3     1324.23     1343.69     27.86 o 
  -2   4   3     1625.92     1759.81     32.18 o 
  -1   4   3      508.81      488.18     10.42 o 
   0   4   3        7.43       18.46      1.39 o 
   1   4   3        0.29        2.03      1.56 o 
   2   4   3        0.00        2.38      0.72 o 
   3   4   3     1762.20     1734.35     24.62 o 
   4   4   3      122.20      126.54      4.36 o 
   5   4   3        1.27        0.59      3.84 o 
   6   4   3       14.09       21.04      5.99 o 
   7   4   3        5.55        7.83      5.77 o 
  -6   5   3      180.47      178.08      9.18 o 
  -5   5   3        1.20       -0.06      2.19 o 
  -4   5   3      456.61      469.28     13.23 o 
  -3   5   3       14.07       23.15      2.98 o 
  -2   5   3      841.32      791.99     22.81 o 
  -1   5   3      432.99      393.66     24.99 o 
   0   5   3       37.10       41.56      3.86 o 
   1   5   3        0.64        1.89      2.66 o 
   2   5   3       25.13       23.39      3.90 o 
   3   5   3       36.64       41.66      3.12 o 
   4   5   3       17.97       15.95      2.47 o 
   5   5   3       50.74       42.33      7.34 o 
   6   5   3      187.03      179.31     15.30 o 
   7   5   3       12.63       12.16      6.45 o 
  -6   6   3        6.44        9.47      4.43 o 
  -5   6   3        0.02       -0.95      2.20 o 
  -4   6   3      201.04      193.22     10.68 o 
  -3   6   3      155.63      155.82      8.97 o 
  -2   6   3       37.12       33.73      5.96 o 
  -1   6   3       24.57       20.30      3.00 o 
   0   6   3      316.93      344.75     12.87 o 
   1   6   3      287.29      297.60     11.28 o 
   2   6   3      813.61      820.93     16.37 o 
   3   6   3      117.25      115.92      3.72 o 
   4   6   3      620.57      634.60     11.34 o 
   5   6   3      110.22      119.01      8.69 o 
   6   6   3      759.30      745.82     33.13 o 
  -5   7   3      248.87      256.11     19.89 o 
  -4   7   3       58.92       58.74      6.57 o 
  -3   7   3      423.05      411.64     15.91 o 
  -2   7   3        3.17        4.77      4.04 o 
  -1   7   3        7.53        7.46      2.91 o 
   0   7   3       28.38       33.60      3.32 o 
   1   7   3      213.96      225.33     14.96 o 
   2   7   3      347.36      354.85     10.66 o 
   3   7   3      200.64      206.87      6.85 o 
   4   7   3      164.90      152.03      9.43 o 
   5   7   3        2.33        1.38      3.19 o 
   6   7   3      198.24      198.03     24.34 o 
  -4   8   3       38.50       39.84      8.71 o 
  -3   8   3      512.52      522.41     27.34 o 
  -2   8   3       29.62       27.23      6.29 o 
  -1   8   3      234.17      208.56     15.05 o 
   0   8   3      128.35      123.14      8.06 o 
   1   8   3       26.39       19.99      5.89 o 
   2   8   3      236.18      219.30     14.65 o 
   3   8   3        2.73        2.18      1.80 o 
   4   8   3       37.66       41.79      5.31 o 
   5   8   3       10.82       13.55      6.51 o 
  -3   9   3        1.41        9.42      6.56 o 
  -2   9   3       15.71       11.63      5.68 o 
  -1   9   3      345.86      346.70     21.04 o 
   0   9   3       57.40       66.89      8.93 o 
   1   9   3      519.04      533.55     27.42 o 
   2   9   3        2.56        2.81      2.28 o 
   3   9   3      423.62      427.45     22.17 o 
   4   9   3       19.91       22.53      4.49 o 
  -2  10   3      331.90      354.20     23.65 o 
  -1  10   3        3.11       -5.32      4.67 o 
   0  10   3       27.66       31.37      7.25 o 
   1  10   3        0.95       -0.05      7.70 o 
   2  10   3        6.74        7.81      4.63 o 
  -1  -9   4      307.66      354.16     23.72 o 
   0  -9   4       46.73       39.88      5.37 o 
   1  -9   4      535.21      565.87     25.33 o 
   2  -9   4        5.41       11.50      5.56 o 
  -3  -8   4       14.99       18.67      6.11 o 
  -2  -8   4       31.84       23.13      4.01 o 
  -1  -8   4       54.64       67.99      9.07 o 
   0  -8   4       12.37        7.67      2.82 o 
   1  -8   4      234.60      248.35     12.15 o 
   2  -8   4      145.82      146.88      7.82 o 
   3  -8   4      214.58      177.64     15.87 o 
   4  -8   4       55.80       64.15      9.57 o 
  -4  -7   4      373.51      364.62     12.18 o 
  -3  -7   4       51.01       52.15      4.48 o 
  -2  -7   4      202.03      199.87     10.12 o 
  -1  -7   4      180.44      193.39      9.80 o 
   0  -7   4       59.55       48.97      5.08 o 
   1  -7   4      443.80      438.56     21.39 o 
   2  -7   4        9.84       10.84      3.24 o 
   3  -7   4      208.23      203.60     11.12 o 
   4  -7   4       51.71       43.43      8.52 o 
   5  -7   4       13.77       15.78      7.29 o 
  -5  -6   4       24.30       19.94      4.08 o 
  -4  -6   4       97.71       93.82      7.21 o 
  -3  -6   4      249.07      234.23      8.76 o 
  -2  -6   4     1632.19     1542.93     26.10 o 
  -1  -6   4      245.75      220.89      4.98 o 
   0  -6   4     2579.41     2590.48     26.08 o 
   1  -6   4       12.50       12.32      1.72 o 
   2  -6   4      757.99      766.34     13.72 o 
   3  -6   4      193.89      198.20     10.21 o 
   4  -6   4      478.14      474.70     18.53 o 
   5  -6   4      137.39      129.56      8.11 o 
   6  -6   4      328.65      351.38     30.55 o 
  -6  -5   4       51.95       65.31      9.41 o 
  -5  -5   4       27.04       22.90      3.47 o 
  -4  -5   4       28.46       25.32      2.66 o 
  -3  -5   4       36.84       41.90      2.85 o 
  -2  -5   4        1.78        1.64      0.77 o 
  -1  -5   4      183.83      165.40      4.55 o 
   0  -5   4       46.39       41.17      2.71 o 
   1  -5   4      209.05      190.85      5.18 o 
   2  -5   4       72.68       72.16      3.57 o 
   3  -5   4      109.68       99.58      7.18 o 
   4  -5   4       81.09       90.41      5.24 o 
   5  -5   4        1.17       -2.79      1.75 o 
   6  -5   4        2.98        3.61      2.86 o 
  -6  -4   4        5.39       -1.56      3.47 o 
  -5  -4   4      309.47      326.93     10.37 o 
  -4  -4   4      227.34      205.84      7.29 o 
  -3  -4   4     1084.25     1023.75     28.09 o 
  -2  -4   4       22.59       19.77      1.72 o 
  -1  -4   4      296.81      287.29     11.60 o 
   0  -4   4      495.46      491.05     10.00 o 
   1  -4   4     1553.58     1442.03     24.25 o 
   2  -4   4      330.92      358.34      6.55 o 
   3  -4   4      595.33      565.49      9.69 o 
   4  -4   4       12.15       15.93      2.54 o 
   5  -4   4      204.26      208.71      7.01 o 
   6  -4   4       15.85       13.31      3.06 o 
   7  -4   4       48.11       54.64      6.54 o 
  -6  -3   4        8.65        0.82      5.21 o 
  -5  -3   4       78.64       75.13      6.26 o 
  -4  -3   4      357.71      348.21     15.57 o 
  -3  -3   4      465.10      472.42     10.36 o 
  -2  -3   4      161.39      170.53      3.41 o 
  -1  -3   4     3078.74     3154.12     32.83 o 
   0  -3   4       11.08       12.46      1.38 o 
   1  -3   4     3007.74     2986.34     42.50 o 
   2  -3   4     1530.57     1552.52     21.70 o 
   3  -3   4      442.01      449.43     14.22 o 
   4  -3   4      241.98      234.59      7.43 o 
   5  -3   4      133.50      139.48      5.29 o 
   6  -3   4       97.50       89.28      9.13 o 
   7  -3   4        0.44       -2.41      8.61 o 
  -7  -2   4       16.39       14.07      5.84 o 
  -6  -2   4        8.03       10.20      4.77 o 
  -5  -2   4       69.07       68.50      8.53 o 
  -4  -2   4       63.96       75.59      5.66 o 
  -3  -2   4      236.68      254.94      7.27 o 
  -2  -2   4        2.99        3.16      1.09 o 
  -1  -2   4      115.93      130.19      2.33 o 
   0  -2   4      873.24      946.61     13.91 o 
   1  -2   4     1336.62     1418.92     28.04 o 
   2  -2   4      277.93      277.75      7.53 o 
   3  -2   4        3.24        2.01      2.24 o 
   4  -2   4      572.23      544.64     13.50 o 
   5  -2   4       59.04       65.11      3.84 o 
   6  -2   4       42.21       41.39      4.89 o 
   7  -2   4      129.47      142.72      9.41 o 
  -7  -1   4       22.91       26.98      7.05 o 
  -6  -1   4        0.16        2.46      3.78 o 
  -5  -1   4      350.51      368.15     19.42 o 
  -4  -1   4       84.15       82.71      6.51 o 
  -3  -1   4       21.42       18.08      1.85 o 
  -2  -1   4      946.12      960.31     21.14 o 
  -1  -1   4     1584.26     1472.15     29.80 o 
   0  -1   4    12982.39    13038.46    536.04 o 
   1  -1   4     6240.53     6126.43    210.41 o 
   2  -1   4     2775.25     2622.70     33.13 o 
   3  -1   4     1327.92     1327.46     22.63 o 
   4  -1   4      156.55      147.10      5.53 o 
   5  -1   4        2.69        3.98      1.27 o 
   6  -1   4       35.08       34.92      4.51 o 
   7  -1   4        0.29       -0.14      3.87 o 
   8  -1   4       41.53       41.98      9.39 o 
  -7   0   4       76.59       75.30     10.73 o 
  -6   0   4        4.21        9.40      4.43 o 
  -5   0   4      116.02      117.87      8.28 o 
  -4   0   4      599.38      638.07     17.90 o 
  -3   0   4       11.37       12.91      1.65 o 
  -2   0   4     5965.05     5854.92     64.50 o 
  -1   0   4      770.30      751.69      9.81 o 
   0   0   4    11316.84    10171.33    138.71 o 
   1   0   4     2655.29     2478.22     52.88 o 
   2   0   4     2918.17     2919.49     36.43 o 
   3   0   4      703.99      801.09     13.32 o 
   4   0   4     1016.98      958.24     25.71 o 
   5   0   4      165.19       73.60     80.39 o 
   6   0   4       45.84       49.63      8.21 o 
   7   0   4       81.13       76.78     10.53 o 
   8   0   4      593.90      556.26     31.17 o 
  -7   1   4       22.07       21.48      6.93 o 
  -6   1   4       45.28       43.51      7.47 o 
  -5   1   4       16.18        5.04      4.79 o 
  -4   1   4      404.95      409.56      9.50 o 
  -3   1   4       58.40       71.56      3.83 o 
  -2   1   4     3703.71     3572.51     41.61 o 
  -1   1   4     1342.29     1437.59     14.91 o 
   0   1   4      246.57      252.16      4.79 o 
   1   1   4      450.65      477.18      7.93 o 
   2   1   4      763.85      755.26     11.82 o 
   3   1   4      421.64      421.15      7.05 o 
   4   1   4       55.62       61.35      2.67 o 
   5   1   4        1.68        1.81      1.76 o 
   6   1   4       21.53       13.91      5.31 o 
   7   1   4        0.48       -0.96      4.91 o 
   8   1   4       19.23       17.88      7.77 o 
  -7   2   4        8.82        6.82      2.75 o 
  -6   2   4        8.75       10.10      2.85 o 
  -5   2   4       75.22       74.19      5.82 o 
  -4   2   4        0.31       -0.09      2.02 o 
  -3   2   4     1897.46     1875.80     45.08 o 
  -2   2   4       58.04       56.63      3.12 o 
  -1   2   4    12769.06    12583.35    140.17 o 
   0   2   4     4789.70     4833.02     42.88 o 
   1   2   4     6808.24     6915.96     59.19 o 
   2   2   4      516.66      582.69      9.78 o 
   3   2   4      430.72      425.36     11.18 o 
   4   2   4      216.68      208.55      5.22 o 
   5   2   4        0.87        0.19      1.61 o 
   6   2   4       15.72       11.00      5.16 o 
   7   2   4       49.57       67.71     10.34 o 
  -7   3   4        6.43        0.50      3.43 o 
  -6   3   4       19.83       18.30      4.39 o 
  -5   3   4        1.24        6.14      3.53 o 
  -4   3   4      159.48      159.41      6.86 o 
  -3   3   4      704.27      707.20     16.52 o 
  -2   3   4       95.11       93.69      5.00 o 
  -1   3   4      771.47      814.46     13.90 o 
   0   3   4      799.77      969.81     14.52 o 
   1   3   4      568.06      588.94      9.97 o 
   2   3   4      128.20      113.34      6.22 o 
   3   3   4      275.98      278.54      5.56 o 
   4   3   4       24.36       21.31      1.72 o 
   5   3   4       31.87       31.47      3.53 o 
   6   3   4        4.03        2.43      3.78 o 
   7   3   4       94.94       93.29     12.05 o 
  -6   4   4       23.14       34.42      5.23 o 
  -5   4   4      153.43      173.50      8.12 o 
  -4   4   4        2.49        5.12      2.36 o 
  -3   4   4     1275.26     1250.85     22.08 o 
  -2   4   4      331.23      372.23     11.49 o 
  -1   4   4      539.15      569.35     20.03 o 
   0   4   4     2319.53     2633.28     47.17 o 
   1   4   4       36.96       50.43      2.81 o 
   2   4   4     1516.27     1629.64     23.33 o 
   3   4   4      483.93      501.35      8.43 o 
   4   4   4      418.64      414.19     11.00 o 
   5   4   4      723.32      698.46     49.41 o 
   6   4   4       46.91       46.96      8.23 o 
   7   4   4      135.52      116.92     13.62 o 
  -6   5   4       83.11       83.78      6.54 o 
  -5   5   4      550.38      568.47     15.90 o 
  -4   5   4      410.93      396.14     12.23 o 
  -3   5   4      407.87      395.49     13.89 o 
  -2   5   4      604.95      581.24     16.34 o 
  -1   5   4     1733.28     1770.09     46.43 o 
   0   5   4     1099.77     1026.68     40.18 o 
   1   5   4      126.95      139.22      6.09 o 
   2   5   4       98.88       93.20      7.47 o 
   3   5   4       64.18       61.92      2.12 o 
   4   5   4       29.52       28.28      4.18 o 
   5   5   4      451.04      450.47     22.97 o 
   6   5   4       30.05       31.05      7.29 o 
   7   5   4      149.70      164.62     16.27 o 
  -6   6   4        7.27       15.37      4.59 o 
  -5   6   4        0.15       -3.55      3.85 o 
  -4   6   4      163.87      174.42     10.87 o 
  -3   6   4      115.25      111.57     10.38 o 
  -2   6   4       16.45       12.32      4.45 o 
  -1   6   4      423.35      411.02     11.68 o 
   0   6   4       23.14       20.76      6.65 o 
   1   6   4      125.28      141.74      6.77 o 
   2   6   4      595.26      628.33     17.09 o 
   3   6   4       67.28       64.55      4.37 o 
   4   6   4      909.68      904.57     14.20 o 
   5   6   4       59.27       55.77      6.30 o 
   6   6   4      704.49      731.39     33.14 o 
  -5   7   4        0.23       -0.64      5.08 o 
  -4   7   4     1129.69     1146.60     32.15 o 
  -3   7   4       98.63       97.23     10.98 o 
  -2   7   4      836.25      871.54     32.99 o 
  -1   7   4     1133.66     1051.10     87.81 o 
   0   7   4       99.96       97.65      4.53 o 
   1   7   4      269.59      263.04     10.25 o 
   2   7   4      121.79      113.72      7.33 o 
   3   7   4       25.18       29.22      4.35 o 
   4   7   4        1.24        3.78      1.99 o 
   5   7   4        9.10       12.82      3.86 o 
   6   7   4      168.19      138.18     10.38 o 
  -4   8   4        6.04        7.16      5.31 o 
  -3   8   4       76.60       85.30     10.96 o 
  -2   8   4       16.87       14.73      5.36 o 
  -1   8   4      506.96      517.90     24.52 o 
   0   8   4      156.80      165.04     12.61 o 
   1   8   4      455.59      455.14     15.02 o 
   2   8   4       21.54       23.15      5.27 o 
   3   8   4      363.18      345.83     11.23 o 
   4   8   4       30.14       25.00      4.37 o 
   5   8   4       26.73       26.66      5.12 o 
  -3   9   4      221.35      213.91     17.88 o 
  -2   9   4        9.73        6.89      5.10 o 
  -1   9   4      197.98      191.98     15.45 o 
   0   9   4        3.32        1.62      3.43 o 
   1   9   4       14.70       16.39      3.41 o 
   2   9   4      180.02      179.18     10.67 o 
   3   9   4      429.07      430.47     15.70 o 
   4   9   4       39.49       41.31      5.81 o 
  -2  10   4      557.12      586.49     30.95 o 
  -1  10   4        7.88       16.74      5.83 o 
   0  10   4      286.12      306.48     20.04 o 
   1  10   4        3.07        3.25      2.96 o 
   2  10   4       45.52       51.92      8.41 o 
   0  -9   5        2.86       -0.27      3.56 o 
   1  -9   5      212.30      245.83     13.14 o 
   2  -9   5       38.92       39.23      5.88 o 
  -3  -8   5      251.63      273.82     19.87 o 
  -2  -8   5       12.21       14.50      3.63 o 
  -1  -8   5        0.00       -3.54      5.41 o 
   0  -8   5        7.29        1.33      8.86 o 
   1  -8   5        1.66       -3.00      2.97 o 
   2  -8   5       26.66       23.13      3.62 o 
   3  -8   5       35.70       43.97      8.60 o 
   4  -8   5      154.55      148.49     14.87 o 
  -4  -7   5      225.23      218.15      9.52 o 
  -3  -7   5       51.73       44.45      4.23 o 
  -2  -7   5      573.93      541.08     17.96 o 
  -1  -7   5       67.81       55.31      7.91 o 
   0  -7   5      223.22      212.74     10.74 o 
   1  -7   5        1.60        3.37      2.47 o 
   2  -7   5       37.88       36.47      3.81 o 
   3  -7   5       51.48       57.15      6.13 o 
   4  -7   5        2.00       12.34      5.41 o 
   5  -7   5      204.37      203.18     11.94 o 
  -5  -6   5        2.31        0.34      2.38 o 
  -4  -6   5        8.40        8.61      2.50 o 
  -3  -6   5      160.30      141.89      7.00 o 
  -2  -6   5      100.01       94.98      6.86 o 
  -1  -6   5       41.03       34.48      3.37 o 
   0  -6   5        0.45        0.48      2.50 o 
   1  -6   5      102.32       93.61      5.39 o 
   2  -6   5     1109.98     1069.10     21.21 o 
   3  -6   5       22.18       25.22      3.45 o 
   4  -6   5      265.47      239.43     11.93 o 
   5  -6   5       25.55       23.51      3.31 o 
   6  -6   5      124.91      123.90     13.02 o 
  -5  -5   5       22.80       23.47      5.12 o 
  -4  -5   5       34.64       32.08      3.93 o 
  -3  -5   5      259.28      268.95      8.11 o 
  -2  -5   5       18.17       15.28      2.19 o 
  -1  -5   5       34.21       14.01     20.00 o 
   0  -5   5       28.51       27.83      4.99 o 
   1  -5   5      173.95      159.28      6.34 o 
   2  -5   5       41.93       42.31      2.77 o 
   3  -5   5      738.48      752.73     14.74 o 
   4  -5   5      291.52      282.77      9.30 o 
   5  -5   5       32.69       37.23      3.39 o 
   6  -5   5       74.17       75.22      8.62 o 
  -6  -4   5       13.74        6.11      5.08 o 
  -5  -4   5       83.00       86.82      5.34 o 
  -4  -4   5        0.96       -0.01      2.14 o 
  -3  -4   5      162.60      166.09      4.95 o 
  -2  -4   5      421.08      425.79      6.90 o 
  -1  -4   5      116.29      110.49      5.34 o 
   0  -4   5      787.49      776.22     27.78 o 
   1  -4   5       27.25       32.38      1.79 o 
   2  -4   5      495.04      460.04      8.22 o 
   3  -4   5      183.44      179.01      8.95 o 
   4  -4   5      611.03      608.99     13.91 o 
   5  -4   5        0.45        0.82      1.66 o 
   6  -4   5        9.92        9.64      2.94 o 
   7  -4   5        0.15        2.41      3.54 o 
  -6  -3   5       63.36       71.68      7.05 o 
  -5  -3   5      121.25      116.02      7.95 o 
  -4  -3   5        0.05       -0.89      2.15 o 
  -3  -3   5       55.57       51.87      2.07 o 
  -2  -3   5       23.80       23.83      1.25 o 
  -1  -3   5      101.36       93.62      3.95 o 
   0  -3   5       12.35       17.47      2.01 o 
   1  -3   5     4531.14     4301.50     60.79 o 
   2  -3   5      346.39      357.69      6.54 o 
   3  -3   5     2303.09     2173.79     52.16 o 
   4  -3   5      662.34      664.29     16.60 o 
   5  -3   5      939.19      914.74     17.75 o 
   6  -3   5      318.59      328.82     11.27 o 
   7  -3   5      167.92      157.85     10.09 o 
  -6  -2   5      247.30      274.20     13.41 o 
  -5  -2   5      192.14      222.61     10.95 o 
  -4  -2   5      131.00      131.18      7.51 o 
  -3  -2   5      219.91      206.28      6.60 o 
  -2  -2   5       23.69       23.30      1.17 o 
  -1  -2   5      545.70      580.37      7.23 o 
   0  -2   5     1136.32     1280.63     20.08 o 
   1  -2   5     1402.32     1480.76     34.25 o 
   2  -2   5     1364.55     1338.29     22.91 o 
   3  -2   5        4.68        8.64      2.79 o 
   4  -2   5       70.47       78.67      4.87 o 
   5  -2   5        0.66        2.06      1.54 o 
   6  -2   5        0.51        1.70      2.62 o 
   7  -2   5       56.66       56.84      6.33 o 
  -7  -1   5       36.41       54.87      9.59 o 
  -6  -1   5      376.24      387.96     22.39 o 
  -5  -1   5      299.59      334.21     18.90 o 
  -4  -1   5      211.27      203.17     12.92 o 
  -3  -1   5      165.34      168.88      4.99 o 
  -2  -1   5      535.85      528.54      9.35 o 
  -1  -1   5        2.75        6.43      1.25 o 
   0  -1   5      223.27      167.50      5.05 o 
   1  -1   5       50.07       43.38      3.38 o 
   2  -1   5     1423.19     1316.61     19.09 o 
   3  -1   5      534.75      537.55     19.18 o 
   4  -1   5      955.37      490.49    451.06 o 
   5  -1   5        8.72       11.30      2.05 o 
   6  -1   5      202.39      211.57     12.58 o 
   7  -1   5       29.38       25.39      4.81 o 
  -7   0   5       19.50       19.13      6.85 o 
  -6   0   5        3.92        1.59      3.45 o 
  -5   0   5      112.34      122.03      4.75 o 
  -4   0   5       93.02       92.39      3.88 o 
  -3   0   5      733.60      772.27     12.52 o 
  -2   0   5      190.37      195.83      5.43 o 
  -1   0   5      855.04      842.60     20.30 o 
   0   0   5     1909.94     1927.56     31.05 o 
   1   0   5       13.32       14.82      2.84 o 
   2   0   5      818.18      857.92     13.97 o 
   3   0   5     1891.85     1868.68     26.85 o 
   4   0   5        4.57        3.96      1.87 o 
   5   0   5      113.53      112.22      4.12 o 
   6   0   5        6.88        9.94      5.19 o 
   7   0   5       22.12        9.66      5.74 o 
   8   0   5        5.59        7.30      6.98 o 
  -7   1   5       10.85       14.07      5.27 o 
  -6   1   5       33.85       29.96     11.39 o 
  -5   1   5      122.53      118.99      6.80 o 
  -4   1   5       29.88       25.20      2.42 o 
  -3   1   5       85.56      104.52      4.07 o 
  -2   1   5      652.86      652.76      9.02 o 
  -1   1   5      468.55      538.47      8.04 o 
   0   1   5     1007.90     1088.91     14.90 o 
   1   1   5      301.26      319.78      7.34 o 
   2   1   5       36.13       24.93      1.91 o 
   3   1   5        4.96        5.67      1.17 o 
   4   1   5       22.00       20.24      2.79 o 
   5   1   5       27.58       28.93      6.19 o 
   6   1   5        0.04        4.35      4.89 o 
   7   1   5       20.56       10.42      5.32 o 
   8   1   5       22.43        6.44      6.25 o 
  -7   2   5      138.94      138.28     15.00 o 
  -6   2   5       51.73       49.01      5.42 o 
  -5   2   5       40.48       45.43      4.67 o 
  -4   2   5      456.15      478.73     14.04 o 
  -3   2   5      171.57      156.38      8.81 o 
  -2   2   5      234.04      220.43      5.80 o 
  -1   2   5      249.59      220.03      5.85 o 
   0   2   5      616.36      593.00     11.81 o 
   1   2   5     5421.43     5220.78     45.92 o 
   2   2   5     2743.47     2718.85     29.25 o 
   3   2   5     1224.08     1183.13     33.34 o 
   4   2   5      992.11      931.95     14.87 o 
   5   2   5       20.23       20.81      4.99 o 
   6   2   5        5.19        1.61      4.58 o 
   7   2   5       71.14       55.43      9.93 o 
  -6   3   5       34.43       29.64      4.22 o 
  -5   3   5       94.90       96.67     12.12 o 
  -4   3   5        4.82        7.35      2.61 o 
  -3   3   5     1101.95     1073.21     31.30 o 
  -2   3   5       29.74       37.76      3.23 o 
  -1   3   5     2343.44     2248.58     27.96 o 
   0   3   5        1.26        3.82      0.96 o 
   1   3   5     2456.03     2403.59     24.84 o 
   2   3   5     4306.31     4223.07     67.81 o 
   3   3   5      292.23      287.08      5.93 o 
   4   3   5      705.45      679.60     11.48 o 
   5   3   5      506.57      494.51     10.09 o 
   6   3   5      171.73      167.01     14.58 o 
   7   3   5       24.43       27.72      7.34 o 
  -6   4   5        8.37       15.35      4.79 o 
  -5   4   5        6.92       10.73      3.18 o 
  -4   4   5        1.35        2.10      2.03 o 
  -3   4   5       41.72       33.95      4.52 o 
  -2   4   5        5.51        2.54      1.95 o 
  -1   4   5     2834.79     2863.35     38.12 o 
   0   4   5     1817.47     1933.03     32.60 o 
   1   4   5     2751.61     2817.00     36.26 o 
   2   4   5      885.05      986.32     14.99 o 
   3   4   5     1696.70     1654.32     18.31 o 
   4   4   5      177.70      188.18      5.13 o 
   5   4   5       13.60       17.01      2.88 o 
   6   4   5        0.16        5.97      4.92 o 
   7   4   5       82.32       82.00     11.74 o 
  -6   5   5       28.18       18.68      4.45 o 
  -5   5   5       17.10       15.12      3.13 o 
  -4   5   5      233.37      213.39     10.81 o 
  -3   5   5       25.25       24.48      3.96 o 
  -2   5   5      832.30      820.85     20.41 o 
  -1   5   5        9.81       16.36      3.08 o 
   0   5   5     3200.07     3078.25     90.11 o 
   1   5   5      147.62      158.94      6.64 o 
   2   5   5     1328.16     1294.17     19.91 o 
   3   5   5      136.76      141.90      4.11 o 
   4   5   5      177.81      179.97      5.78 o 
   5   5   5       72.29       75.21      9.72 o 
   6   5   5       33.32       26.24      7.18 o 
   7   5   5        5.03       14.71      5.77 o 
  -5   6   5       19.08       23.29      4.68 o 
  -4   6   5       66.97       73.56     12.21 o 
  -3   6   5       50.89       45.02      7.79 o 
  -2   6   5      221.55      250.49     15.59 o 
  -1   6   5       26.40       22.02      2.71 o 
   0   6   5       51.90       47.63      2.88 o 
   1   6   5      403.18      403.99     12.14 o 
   2   6   5       50.60       50.51      3.40 o 
   3   6   5        0.27        0.20      1.18 o 
   4   6   5       83.47       82.77      5.17 o 
   5   6   5       28.40       30.83      5.04 o 
   6   6   5       25.52       18.53      6.11 o 
  -5   7   5       20.56       13.83      6.02 o 
  -4   7   5       41.26       31.48      8.48 o 
  -3   7   5       22.31       20.80      6.00 o 
  -2   7   5      690.77      653.75     27.95 o 
  -1   7   5       44.97       45.71      6.95 o 
   0   7   5      386.19      335.40     19.44 o 
   1   7   5      410.10      404.41     13.14 o 
   2   7   5       23.77       23.02      2.70 o 
   3   7   5      130.48      131.86      5.04 o 
   4   7   5       25.72       26.72      3.31 o 
   5   7   5       21.90       17.63      5.06 o 
   6   7   5       16.59       18.51      7.75 o 
  -4   8   5      138.46      148.59     15.38 o 
  -3   8   5      467.14      495.73     26.78 o 
  -2   8   5       70.37       80.62     10.17 o 
  -1   8   5      661.64      625.17     27.40 o 
   0   8   5      242.72      260.44     20.03 o 
   1   8   5      628.46      622.95     18.15 o 
   2   8   5       73.27       58.56      5.07 o 
   3   8   5      391.44      389.34     12.25 o 
   4   8   5        1.94       -0.62      2.64 o 
   5   8   5       56.46       47.52      6.37 o 
  -3   9   5       78.92       83.52     11.55 o 
  -2   9   5      180.33      170.72     15.29 o 
  -1   9   5        3.34        4.69      4.69 o 
   0   9   5      238.58      248.46     12.13 o 
   1   9   5        7.15        7.67      6.72 o 
   2   9   5       20.91       23.59      5.60 o 
   3   9   5       35.79       32.42      4.56 o 
   4   9   5       11.43        7.16      3.41 o 
  -1  10   5      344.62      348.91     22.61 o 
   0  10   5      685.16      746.93     23.61 o 
   1  10   5       14.87       22.12      4.38 o 
   2  10   5      653.28      659.95     30.58 o 
  -2  -8   6        3.70        5.22      2.36 o 
  -1  -8   6      107.98      113.26      8.61 o 
   0  -8   6       24.41       31.40      4.89 o 
   1  -8   6       25.49       33.52      4.89 o 
   2  -8   6       61.48       57.40      5.23 o 
   3  -8   6      121.99      156.44     15.15 o 
  -3  -7   6        6.89        4.75      3.02 o 
  -2  -7   6      402.96      361.50     21.69 o 
  -1  -7   6       23.03       19.90      4.09 o 
   0  -7   6      678.53      710.36     21.49 o 
   1  -7   6        3.60       -0.93      2.58 o 
   2  -7   6      313.31      288.67     10.76 o 
   3  -7   6        0.35        0.18      2.32 o 
   4  -7   6        4.21        8.57      5.66 o 
   5  -7   6       32.79       32.82      5.34 o 
  -4  -6   6       77.80       68.39      6.70 o 
  -3  -6   6      111.63      135.19      6.98 o 
  -2  -6   6      180.08      174.70      9.68 o 
  -1  -6   6       52.68       36.30      4.70 o 
   0  -6   6      306.10      278.57     12.08 o 
   1  -6   6       97.31       89.52      5.42 o 
   2  -6   6      426.96      417.65     13.82 o 
   3  -6   6      293.93      299.21     11.85 o 
   4  -6   6     1070.47     1069.93     32.91 o 
   5  -6   6       48.29       54.68      5.99 o 
  -5  -5   6        8.08        7.35      2.96 o 
  -4  -5   6      247.43      245.66      9.42 o 
  -3  -5   6       23.67       16.81      3.38 o 
  -2  -5   6      588.35      571.16     12.33 o 
  -1  -5   6      117.08      124.24     10.43 o 
   0  -5   6       33.80       24.85      5.27 o 
   1  -5   6      149.33      145.08      7.58 o 
   2  -5   6        2.48        0.70      1.29 o 
   3  -5   6       24.90       27.56      2.54 o 
   4  -5   6        8.95       10.85      3.33 o 
   5  -5   6       81.71       84.07      4.85 o 
   6  -5   6        8.54       14.13      3.96 o 
  -5  -4   6      424.47      419.33     15.53 o 
  -4  -4   6        5.68        7.58      1.95 o 
  -3  -4   6      343.86      355.38      9.59 o 
  -2  -4   6        0.33        1.80      0.83 o 
  -1  -4   6      863.70      864.57     29.43 o 
   0  -4   6       19.40       18.09      2.03 o 
   1  -4   6      738.92      727.14     14.10 o 
   2  -4   6        9.07        6.53      1.13 o 
   3  -4   6      852.62      813.25     12.17 o 
   4  -4   6        6.72        6.96      2.67 o 
   5  -4   6      182.81      186.19      6.80 o 
   6  -4   6      207.21      196.55     10.84 o 
   7  -4   6       35.89       40.99      5.50 o 
  -6  -3   6       66.82       76.12     14.17 o 
  -5  -3   6      124.10      120.22      8.17 o 
  -4  -3   6      151.91      159.15      8.48 o 
  -3  -3   6        4.67        5.07      0.73 o 
  -2  -3   6      406.46      394.51      6.33 o 
  -1  -3   6      178.25      162.89      7.10 o 
   0  -3   6      166.32      171.46      9.31 o 
   1  -3   6      522.87      514.67     17.70 o 
   2  -3   6      444.84      449.38     10.66 o 
   3  -3   6     1485.83     1421.61     27.94 o 
   4  -3   6        0.28        0.52      2.03 o 
   5  -3   6     1112.98     1109.16     20.42 o 
   6  -3   6       58.72       54.83      5.74 o 
   7  -3   6      374.91      373.44     20.27 o 
  -6  -2   6      265.84      270.07     13.53 o 
  -5  -2   6      182.37      201.82     10.70 o 
  -4  -2   6      235.66      233.13     10.47 o 
  -3  -2   6      322.76      339.44     17.95 o 
  -2  -2   6      602.62      567.35      9.05 o 
  -1  -2   6      363.44      344.86      6.50 o 
   0  -2   6      336.77      328.98      6.01 o 
   1  -2   6       45.99       39.51      2.98 o 
   2  -2   6       92.11       84.07      4.60 o 
   3  -2   6        4.56        1.05      2.08 o 
   4  -2   6      171.11      160.94     11.17 o 
   5  -2   6      128.46      134.24      5.68 o 
   6  -2   6        4.60        3.92      2.62 o 
   7  -2   6      135.68      139.66      9.32 o 
  -6  -1   6      350.19      339.97     21.16 o 
  -5  -1   6      163.76      182.17     10.15 o 
  -4  -1   6      377.56      376.01      8.97 o 
  -3  -1   6       76.05       71.46      2.43 o 
  -2  -1   6      101.37       85.22      5.03 o 
  -1  -1   6      323.33      327.64      6.35 o 
   0  -1   6       42.76       30.60      2.01 o 
   1  -1   6      665.60      670.89     14.14 o 
   2  -1   6      782.97      788.46     23.40 o 
   3  -1   6      121.53      100.42      7.60 o 
   4  -1   6      516.07      508.36     20.97 o 
   5  -1   6     1130.09     1170.08     27.38 o 
   6  -1   6      448.49      454.62     15.02 o 
   7  -1   6       99.36       97.29      7.44 o 
  -6   0   6        7.95       11.20      5.32 o 
  -5   0   6       12.47       10.85      2.49 o 
  -4   0   6        5.87        7.61      1.41 o 
  -3   0   6      861.82      898.47     14.00 o 
  -2   0   6      100.79      102.27      5.10 o 
  -1   0   6      336.56      388.68      8.13 o 
   0   0   6       56.45       68.26      3.30 o 
   1   0   6      333.82      360.60     12.08 o 
   2   0   6     5133.85     4922.39     51.46 o 
   3   0   6       63.94       77.54      4.85 o 
   4   0   6     3182.67     3170.85     50.39 o 
   5   0   6      169.89      133.68     15.75 o 
   6   0   6     1121.12     1129.19     40.94 o 
   7   0   6       21.25       34.52      7.92 o 
  -6   1   6      296.27      280.95     19.55 o 
  -5   1   6      315.07      309.83     11.37 o 
  -4   1   6     1194.60     1203.90     66.89 o 
  -3   1   6       55.35       40.36      2.97 o 
  -2   1   6     1159.37     1200.10     19.00 o 
  -1   1   6       19.31       24.02      1.59 o 
   0   1   6     1027.31     1077.15     22.54 o 
   1   1   6      305.68      324.95      7.52 o 
   2   1   6     1558.73     1542.89     19.07 o 
   3   1   6      172.60      162.44      5.49 o 
   4   1   6      180.69      194.54      6.59 o 
   5   1   6      151.64      150.29      6.44 o 
   6   1   6        1.68        5.24      4.17 o 
   7   1   6        4.70       11.41      5.45 o 
  -6   2   6        1.19        9.75      5.37 o 
  -5   2   6      446.82      450.13     11.64 o 
  -4   2   6      321.21      342.30     11.61 o 
  -3   2   6      243.20      214.32      9.38 o 
  -2   2   6       92.87       86.65      5.85 o 
  -1   2   6      110.68      119.29      3.74 o 
   0   2   6      378.98      448.28      8.26 o 
   1   2   6      647.69      621.59      8.38 o 
   2   2   6        0.76        2.06      0.66 o 
   3   2   6     1633.89     1634.43     24.40 o 
   4   2   6      458.38      451.70     17.33 o 
   5   2   6     1558.88     1506.32     45.62 o 
   6   2   6       26.18       35.01      7.22 o 
   7   2   6      217.37      286.22     20.81 o 
  -6   3   6       49.53       42.66      4.12 o 
  -5   3   6      135.30      138.74      6.64 o 
  -4   3   6      207.94      208.50      9.17 o 
  -3   3   6      306.19      296.52     11.69 o 
  -2   3   6      303.01      287.43     12.78 o 
  -1   3   6        4.35        2.15      1.44 o 
   0   3   6      719.92      807.70     12.78 o 
   1   3   6      820.64      797.88     12.04 o 
   2   3   6      753.27      759.31     10.50 o 
   3   3   6      584.07      590.58     21.41 o 
   4   3   6      131.29      134.01      4.96 o 
   5   3   6      210.38      209.67     15.37 o 
   6   3   6      159.09      144.37     13.72 o 
   7   3   6       67.32       71.71     11.00 o 
  -6   4   6      599.66      590.23     16.09 o 
  -5   4   6       88.22       90.33      5.78 o 
  -4   4   6      138.72      136.67      6.99 o 
  -3   4   6       29.30       26.94      3.08 o 
  -2   4   6        0.82        1.06      1.66 o 
  -1   4   6      166.40      154.90      7.08 o 
   0   4   6      534.54      596.12      9.37 o 
   1   4   6      653.05      669.96     17.50 o 
   2   4   6       33.08       30.78      5.00 o 
   3   4   6      419.82      426.38      8.43 o 
   4   4   6      649.20      657.33     12.68 o 
   5   4   6       65.00       68.24      9.01 o 
   6   4   6      183.23      198.83     16.21 o 
   7   4   6        0.11       -1.95      5.12 o 
  -6   5   6        6.83        7.43      2.50 o 
  -5   5   6        8.15        4.96      2.62 o 
  -4   5   6       98.17       92.53      7.21 o 
  -3   5   6      844.10      889.51     33.44 o 
  -2   5   6      447.15      419.59     11.30 o 
  -1   5   6     2450.19     2405.31     47.43 o 
   0   5   6      155.25      127.65      4.40 o 
   1   5   6     1342.17     1263.38     24.43 o 
   2   5   6      668.10      629.18     11.98 o 
   3   5   6      657.03      662.56     25.61 o 
   4   5   6      584.53      564.85     12.21 o 
   5   5   6      234.76      225.07     16.45 o 
   6   5   6      178.05      207.54     16.98 o 
   7   5   6       20.70       20.28      7.13 o 
  -5   6   6        7.12        4.98      3.96 o 
  -4   6   6        0.22        0.01      2.83 o 
  -3   6   6       24.39       24.46      6.54 o 
  -2   6   6      383.12      374.71     19.55 o 
  -1   6   6       21.34       22.02      3.66 o 
   0   6   6      332.10      304.15      7.34 o 
   1   6   6      193.44      184.27      7.90 o 
   2   6   6       90.71       86.75      6.85 o 
   3   6   6      442.89      462.98      9.95 o 
   4   6   6        2.29        3.95      3.22 o 
   5   6   6      229.08      240.88     12.06 o 
   6   6   6      113.96      108.55     13.08 o 
  -5   7   6       14.41        6.76      5.59 o 
  -4   7   6      139.18      132.23     14.15 o 
  -3   7   6       14.27       18.05      6.16 o 
  -2   7   6      161.46      148.00     13.02 o 
  -1   7   6       18.38       15.62      5.90 o 
   0   7   6     1854.01     1794.39     35.88 o 
   1   7   6      148.31      160.12      8.12 o 
   2   7   6     1460.44     1447.04     29.51 o 
   3   7   6      402.12      397.97     14.62 o 
   4   7   6      589.72      604.10     15.54 o 
   5   7   6      133.76      136.76      9.81 o 
   6   7   6       43.24       40.02      5.89 o 
  -4   8   6        2.74        7.08      5.66 o 
  -3   8   6      206.21      197.67     16.64 o 
  -2   8   6      185.25      202.90     15.88 o 
  -1   8   6      216.42      221.98     11.28 o 
   0   8   6      125.41      135.63     18.69 o 
   1   8   6      514.53      522.09     16.49 o 
   2   8   6       27.87       29.01      3.68 o 
   3   8   6      300.28      312.86     13.57 o 
   4   8   6       27.82       25.82      3.55 o 
   5   8   6      314.97      329.22     15.87 o 
  -3   9   6       42.29       42.14      8.98 o 
  -2   9   6       25.22       24.71      7.45 o 
  -1   9   6       11.44       11.30      3.64 o 
   0   9   6       28.39       23.46      4.26 o 
   1   9   6       10.72       10.82      3.12 o 
   2   9   6       93.09       99.94     10.86 o 
   3   9   6      141.68      165.46     13.80 o 
   4   9   6        6.18        0.35      3.97 o 
  -1  10   6      611.04      623.15     22.16 o 
   0  10   6       14.08       23.89      4.77 o 
   1  10   6      531.53      508.18     27.59 o 
   2  10   6      200.94      223.18     17.30 o 
  -1  -8   7      127.31      140.88      9.97 o 
   0  -8   7       10.08       10.76      3.59 o 
   1  -8   7      294.02      313.54     23.49 o 
   2  -8   7        7.22        2.11      3.90 o 
   3  -8   7      192.44      197.90     17.87 o 
  -3  -7   7       58.74       74.87      7.32 o 
  -2  -7   7      370.71      386.01     15.99 o 
  -1  -7   7       39.32       42.16      5.58 o 
   0  -7   7      791.85      777.15     23.36 o 
   1  -7   7      142.72      149.42      9.71 o 
   2  -7   7      604.65      576.34     21.06 o 
   3  -7   7        2.47       -0.45      3.41 o 
   4  -7   7      373.59      417.27     24.47 o 
  -4  -6   7       42.21       41.92      4.41 o 
  -3  -6   7       74.05       58.87      4.83 o 
  -2  -6   7        6.44        7.62      5.24 o 
  -1  -6   7       43.44       51.61      5.73 o 
   0  -6   7       23.69       23.82      4.17 o 
   1  -6   7        0.05        0.82      2.10 o 
   2  -6   7       26.55       32.32      3.72 o 
   3  -6   7       43.61       36.03      4.09 o 
   4  -6   7        8.79       13.05      3.67 o 
   5  -6   7       54.34       48.86      8.19 o 
  -4  -5   7       41.76       46.64      5.50 o 
  -3  -5   7        2.14        4.75      2.49 o 
  -2  -5   7        7.78        3.10      3.63 o 
  -1  -5   7        8.16        6.37      3.84 o 
   0  -5   7      129.64      123.27     10.89 o 
   1  -5   7       42.65       45.09      5.42 o 
   2  -5   7       21.16       15.36      6.07 o 
   3  -5   7      170.80      164.61      5.63 o 
   4  -5   7       37.12       35.70      3.91 o 
   5  -5   7        7.68        3.02      2.24 o 
   6  -5   7        0.75        6.57      4.71 o 
  -5  -4   7        0.69        3.82      6.39 o 
  -4  -4   7       16.44       20.41      5.28 o 
  -3  -4   7      210.05      211.08      7.20 o 
  -2  -4   7       21.39       24.23      1.86 o 
  -1  -4   7      627.23      588.06     24.30 o 
   0  -4   7        1.31        0.18      2.32 o 
   1  -4   7      520.85      515.95     11.48 o 
   2  -4   7      353.52      334.32      7.66 o 
   3  -4   7      227.71      207.64      5.93 o 
   4  -4   7      264.50      261.34     10.28 o 
   5  -4   7        1.73        2.11      1.89 o 
   6  -4   7       94.70      100.42      7.79 o 
  -5  -3   7      344.89      355.73     14.54 o 
  -4  -3   7      397.73      417.93     17.87 o 
  -3  -3   7      775.72      774.68     12.74 o 
  -2  -3   7     1943.72     1896.11     23.38 o 
  -1  -3   7     1053.54     1041.40     22.43 o 
   0  -3   7      200.24      206.75      7.34 o 
   1  -3   7      353.71      352.49     10.66 o 
   2  -3   7       20.86       17.52      2.27 o 
   3  -3   7       18.51       15.55      2.83 o 
   4  -3   7      142.55      145.51      8.04 o 
   5  -3   7      241.18      263.90     10.39 o 
   6  -3   7       35.98       41.05      5.42 o 
   7  -3   7      391.67      388.69     17.97 o 
  -6  -2   7        3.87        1.52     10.64 o 
  -5  -2   7      937.79      985.99     26.23 o 
  -4  -2   7      394.86      397.33     14.12 o 
  -3  -2   7      618.47      592.42     13.51 o 
  -2  -2   7      202.73      201.20      5.91 o 
  -1  -2   7     1519.72     1494.61     33.00 o 
   0  -2   7      122.48      113.18      2.59 o 
   1  -2   7       25.53       26.43      2.71 o 
   2  -2   7      215.93      208.70      9.55 o 
   3  -2   7        0.09        0.56      1.90 o 
   4  -2   7        5.12        9.05      5.29 o 
   5  -2   7      272.92      262.26      8.34 o 
   6  -2   7       55.50       56.00      5.62 o 
   7  -2   7       34.34       31.00      4.86 o 
  -6  -1   7       12.09       14.74      4.84 o 
  -5  -1   7       27.88       29.93      4.56 o 
  -4  -1   7      970.38      907.95     17.00 o 
  -3  -1   7      215.69      229.20      9.51 o 
  -2  -1   7     1921.53     1768.97     24.50 o 
  -1  -1   7      462.81      513.86      8.75 o 
   0  -1   7     1708.45     1731.93     28.70 o 
   1  -1   7      187.30      185.85      8.09 o 
   2  -1   7       49.04       43.32      4.53 o 
   3  -1   7        0.12       -0.31      2.64 o 
   4  -1   7      136.06      123.73     10.01 o 
   5  -1   7        8.50       15.52      5.03 o 
   6  -1   7      175.22      176.99      9.08 o 
   7  -1   7       83.78       89.41     11.78 o 
  -6   0   7       26.77       32.86      7.14 o 
  -5   0   7       17.40       12.70      4.60 o 
  -4   0   7       35.16       40.81      3.27 o 
  -3   0   7      376.94      361.09      9.38 o 
  -2   0   7       73.74       84.16      3.59 o 
  -1   0   7      925.50      934.66     18.31 o 
   0   0   7       18.49       28.69      2.44 o 
   1   0   7      884.71      911.21     15.62 o 
   2   0   7      261.78      264.07      7.08 o 
   3   0   7      997.58     1005.40     30.25 o 
   4   0   7      196.95      229.49     13.70 o 
   5   0   7       76.94       51.81     32.46 o 
   6   0   7      315.66      317.12     20.06 o 
   7   0   7       61.50       68.64     10.68 o 
  -6   1   7      122.99      149.20     14.28 o 
  -5   1   7      210.51      196.33     15.26 o 
  -4   1   7       71.91       76.06      4.83 o 
  -3   1   7       24.46       18.50      4.65 o 
  -2   1   7      609.43      323.35    298.26 o 
  -1   1   7      143.45      187.41      5.58 o 
   0   1   7      444.94      453.88      9.63 o 
   1   1   7      299.55      355.63      6.36 o 
   2   1   7      624.27      596.18     13.64 o 
   3   1   7        0.06        1.68      1.48 o 
   4   1   7        0.06        2.75      1.33 o 
   5   1   7       68.79       64.00      4.12 o 
   6   1   7       37.71       45.60      8.23 o 
   7   1   7        0.05        2.82      5.24 o 
  -6   2   7       53.48       81.02     11.12 o 
  -5   2   7      523.97      514.51     12.63 o 
  -4   2   7       60.51       57.72      4.73 o 
  -3   2   7      633.55      630.87     25.18 o 
  -2   2   7       20.78       27.01      3.54 o 
  -1   2   7      510.01      486.41      9.84 o 
   0   2   7       69.77       85.87      2.95 o 
   1   2   7      134.69      137.25      4.10 o 
   2   2   7      293.41      278.10      7.87 o 
   3   2   7      345.23      325.16      9.54 o 
   4   2   7       10.94       11.78      4.45 o 
   5   2   7      394.20      408.51     21.44 o 
   6   2   7      545.20      563.50     27.54 o 
   7   2   7      251.82      271.90     20.38 o 
  -6   3   7       14.66       21.50      6.43 o 
  -5   3   7        0.08        1.98      1.87 o 
  -4   3   7      192.06      182.67      7.23 o 
  -3   3   7       56.90       50.45      6.50 o 
  -2   3   7        8.64       13.96      2.32 o 
  -1   3   7       41.56       38.88      4.29 o 
   0   3   7      323.42      317.43      7.18 o 
   1   3   7       37.96       38.36      1.84 o 
   2   3   7       23.57       19.57      2.03 o 
   3   3   7     1815.56     1726.36     63.80 o 
   4   3   7       11.78       13.32      5.42 o 
   5   3   7      952.51      967.93     36.02 o 
   6   3   7       89.13       91.68     11.09 o 
   7   3   7      427.80      391.15     24.89 o 
  -6   4   7      463.71      458.25     17.78 o 
  -5   4   7      738.75      741.65     17.62 o 
  -4   4   7     1263.98     1274.67     31.27 o 
  -3   4   7      752.15      799.79     29.21 o 
  -2   4   7      653.87      656.55     17.12 o 
  -1   4   7        6.47        5.11      2.78 o 
   0   4   7       13.13       13.70      1.61 o 
   1   4   7       97.25       96.06      3.74 o 
   2   4   7        6.69        7.02      1.15 o 
   3   4   7      111.93      125.90      4.54 o 
   4   4   7       48.02       50.52      3.76 o 
   5   4   7      647.48      651.98     28.98 o 
   6   4   7      197.34      183.25     15.97 o 
   7   4   7      116.81      104.99     13.29 o 
  -5   5   7        0.05       -1.95      2.41 o 
  -4   5   7        3.29        4.90      3.98 o 
  -3   5   7      257.37      257.79     12.42 o 
  -2   5   7       41.19       48.16      3.97 o 
  -1   5   7      212.72      213.58      7.65 o 
   0   5   7      133.01      143.69      4.92 o 
   1   5   7      100.89       96.52      4.02 o 
   2   5   7      779.17      782.90     19.58 o 
   3   5   7        2.38        3.24      2.67 o 
   4   5   7      503.72      488.29     15.68 o 
   5   5   7       99.57       98.74     11.34 o 
   6   5   7      384.54      395.66     24.20 o 
   7   5   7       17.11       13.96      6.77 o 
  -5   6   7       54.32       57.82      8.83 o 
  -4   6   7      286.35      316.46     19.43 o 
  -3   6   7      396.30      395.90     15.42 o 
  -2   6   7      200.35      180.02      9.66 o 
  -1   6   7      126.64      114.87      7.39 o 
   0   6   7       24.18       24.00      2.35 o 
   1   6   7       14.29       20.51      3.94 o 
   2   6   7      711.24      710.03     14.11 o 
   3   6   7       85.84       89.58      6.66 o 
   4   6   7      204.87      202.35      8.48 o 
   5   6   7        0.17       -2.62      3.08 o 
   6   6   7       27.61       39.37      9.23 o 
  -4   7   7        9.06        9.11      3.92 o 
  -3   7   7       57.90       58.88      6.36 o 
  -2   7   7       19.97       22.31      4.30 o 
  -1   7   7        0.77       -0.29      2.75 o 
   0   7   7        0.75        1.22      0.82 o 
   1   7   7      228.21      207.41      9.32 o 
   2   7   7      142.36      119.23      6.41 o 
   3   7   7      161.77      161.08     13.82 o 
   4   7   7      214.45      214.40      9.06 o 
   5   7   7       83.14       83.66      7.98 o 
  -4   8   7       41.77       47.35      6.84 o 
  -3   8   7      146.89      144.48     10.30 o 
  -2   8   7        7.77       16.32      5.87 o 
  -1   8   7      401.77      411.41     15.89 o 
   0   8   7      439.67      499.48     16.99 o 
   1   8   7      381.94      423.48     14.66 o 
   2   8   7      302.71      295.42     18.29 o 
   3   8   7      291.09      279.04     16.35 o 
   4   8   7      120.57      122.86      7.23 o 
   5   8   7      196.70      212.59     18.21 o 
  -3   9   7       50.87       43.47      6.25 o 
  -2   9   7      144.92      128.06     10.41 o 
  -1   9   7       92.52       95.02      8.18 o 
   0   9   7       16.67       18.53      4.10 o 
   1   9   7      216.94      225.60     11.08 o 
   2   9   7       13.51        7.85      3.84 o 
   3   9   7       65.04       76.69      9.73 o 
   4   9   7      131.84      145.63     10.71 o 
   0  10   7        0.94        5.49      3.40 o 
   1  10   7      514.26      564.44     29.81 o 
   0  -8   8       13.10       13.48      5.65 o 
   1  -8   8       30.81       34.80      5.66 o 
  -2  -7   8      283.97      316.82     14.95 o 
  -1  -7   8      346.81      353.04     15.71 o 
   0  -7   8      266.27      282.92     13.83 o 
   1  -7   8      473.56      504.18     18.95 o 
   2  -7   8      258.26      241.29     11.79 o 
   3  -7   8        1.85        2.13      3.18 o 
   4  -7   8      181.11      179.85     16.23 o 
  -3  -6   8       73.63       73.36     17.07 o 
  -2  -6   8      327.50      312.92     19.62 o 
  -1  -6   8       46.74       52.33      8.02 o 
   0  -6   8      229.76      234.21     16.45 o 
   1  -6   8       29.11       26.82      3.46 o 
   2  -6   8      266.09      269.05     10.14 o 
   3  -6   8        0.10        0.88      2.21 o 
   4  -6   8       40.78       33.94      4.13 o 
   5  -6   8        0.01        7.16      4.23 o 
  -4  -5   8      391.92      405.15     24.06 o 
  -3  -5   8       87.32       92.02      6.82 o 
  -2  -5   8      573.36      564.55     26.43 o 
  -1  -5   8        6.61        6.54      4.24 o 
   0  -5   8      568.79      563.86     25.63 o 
   1  -5   8        0.06        2.13      2.25 o 
   2  -5   8      338.64      337.64     13.06 o 
   3  -5   8        0.59        3.00      2.52 o 
   4  -5   8      143.64      139.99      7.46 o 
   5  -5   8       68.70       63.93      8.75 o 
   6  -5   8        0.30       -4.58      4.78 o 
  -5  -4   8       11.16        7.60      4.11 o 
  -4  -4   8        0.19       -2.91      6.08 o 
  -3  -4   8      257.35      272.49     11.27 o 
  -2  -4   8       23.90       19.19      5.34 o 
  -1  -4   8      352.73      352.14     18.92 o 
   0  -4   8      431.49      424.04     12.32 o 
   1  -4   8      841.51      825.92     15.68 o 
   2  -4   8       68.44       62.95      2.72 o 
   3  -4   8      376.79      404.51     10.30 o 
   4  -4   8        0.46        1.54      2.26 o 
   5  -4   8      396.90      414.98     12.17 o 
   6  -4   8        1.80       -1.02      3.18 o 
  -5  -3   8       25.25        9.91      4.71 o 
  -4  -3   8      426.93      419.17     14.70 o 
  -3  -3   8      687.85      709.63     14.55 o 
  -2  -3   8        0.10       -0.14      0.93 o 
  -1  -3   8      461.74      485.93     22.07 o 
   0  -3   8       96.29       91.12      4.93 o 
   1  -3   8      358.30      350.82      6.68 o 
   2  -3   8       17.40       16.52      3.84 o 
   3  -3   8       76.03       76.37      8.81 o 
   4  -3   8        9.55        5.75      2.52 o 
   5  -3   8       24.79       25.34      5.55 o 
   6  -3   8        4.09        3.85      3.66 o 
   7  -3   8       26.58       26.97      4.73 o 
  -5  -2   8      444.74      471.33     17.22 o 
  -4  -2   8        0.11        2.58      2.71 o 
  -3  -2   8      708.22      684.48     17.90 o 
  -2  -2   8      354.18      368.51      9.65 o 
  -1  -2   8      552.51      542.03     12.26 o 
   0  -2   8     1804.62     1769.96     25.92 o 
   1  -2   8      497.51      507.59     10.27 o 
   2  -2   8      335.66      332.03     12.83 o 
   3  -2   8      253.42      260.89     15.33 o 
   4  -2   8      362.43      368.57     13.10 o 
   5  -2   8       43.17       44.93      7.09 o 
   6  -2   8        0.11       -2.80      3.36 o 
   7  -2   8        0.76       -1.01      4.25 o 
  -6  -1   8        9.11        8.85      8.06 o 
  -5  -1   8       52.62       51.48      5.82 o 
  -4  -1   8       22.06       24.54      3.89 o 
  -3  -1   8      146.68      149.65      7.93 o 
  -2  -1   8      642.71      635.14     16.36 o 
  -1  -1   8      648.17      640.04     14.52 o 
   0  -1   8     3276.31     3259.18     67.64 o 
   1  -1   8       19.46       16.04      2.81 o 
   2  -1   8     1327.58     1251.28     24.44 o 
   3  -1   8      425.13      432.09     19.29 o 
   4  -1   8      159.58      154.38      8.14 o 
   5  -1   8      187.22      201.12     14.30 o 
   6  -1   8        5.45        2.93      2.50 o 
   7  -1   8       36.48       48.89      8.90 o 
  -6   0   8        3.93        2.76      3.38 o 
  -5   0   8        1.05       -2.94      2.74 o 
  -4   0   8       60.25       56.42      5.60 o 
  -3   0   8       32.21       32.59      4.04 o 
  -2   0   8       30.03       37.78      3.68 o 
  -1   0   8      301.41      259.00      8.68 o 
   0   0   8       44.07       34.15      3.98 o 
   1   0   8      177.21      220.86     11.86 o 
   2   0   8        0.20        0.63      1.44 o 
   3   0   8      543.22      582.68     22.06 o 
   4   0   8       44.94       44.77      7.36 o 
   5   0   8      123.74       30.10     70.01 o 
   6   0   8      111.40      141.62     13.58 o 
   7   0   8       68.01       59.89      9.93 o 
  -6   1   8       76.62       91.10     11.58 o 
  -5   1   8       20.30       11.98      4.83 o 
  -4   1   8      550.02      590.12     39.17 o 
  -3   1   8      622.28      643.22     18.32 o 
  -2   1   8      864.73      776.96     27.47 o 
  -1   1   8     2370.33     2224.26     29.51 o 
   0   1   8     3804.26     3702.69     57.59 o 
   1   1   8      236.62      218.57      5.21 o 
   2   1   8     2503.52     2421.79     52.01 o 
   3   1   8       35.08       30.10      6.77 o 
   4   1   8      125.35      151.74     11.47 o 
   5   1   8       20.94       20.70      3.58 o 
   6   1   8      183.38      164.05     14.60 o 
   7   1   8        5.08       -0.51      4.56 o 
  -6   2   8        0.33        8.48      5.51 o 
  -5   2   8        6.75       10.45      3.70 o 
  -4   2   8        0.33       -0.45      2.03 o 
  -3   2   8      642.45      674.75     24.40 o 
  -2   2   8       29.69       32.70      3.17 o 
  -1   2   8     2641.31     2600.37     41.40 o 
   0   2   8      210.68      249.46     11.09 o 
   1   2   8     2712.29     2655.81     38.84 o 
   2   2   8        1.25        1.95      1.22 o 
   3   2   8      103.80       86.09      4.09 o 
   4   2   8      138.42      150.89     11.76 o 
   5   2   8        0.04        4.12      4.73 o 
   6   2   8        2.05        7.67      4.68 o 
   7   2   8      109.67      128.95     14.31 o 
  -6   3   8       29.58       41.05      8.36 o 
  -5   3   8        0.05        3.77      2.95 o 
  -4   3   8       69.06       71.99      6.15 o 
  -3   3   8       38.44       36.08      5.91 o 
  -2   3   8       98.98       96.52      6.58 o 
  -1   3   8      448.09      426.05      8.26 o 
   0   3   8      415.10      407.33      8.71 o 
   1   3   8       52.89       43.18      2.10 o 
   2   3   8      488.87      472.31      8.35 o 
   3   3   8       18.74       21.71      2.34 o 
   4   3   8      397.62      382.65     12.13 o 
   5   3   8       14.89        9.52      5.28 o 
   6   3   8      231.63      266.70     19.11 o 
   7   3   8       97.40      103.02     12.95 o 
  -5   4   8     1104.64     1093.62     28.79 o 
  -4   4   8      357.82      344.81     18.99 o 
  -3   4   8      988.18      965.35     33.69 o 
  -2   4   8     1592.89     1566.13     39.24 o 
  -1   4   8     1380.19     1376.73     18.99 o 
   0   4   8      858.48      822.97     14.23 o 
   1   4   8       32.62       32.73      3.43 o 
   2   4   8       39.51       35.66      2.06 o 
   3   4   8      233.08      237.34     10.60 o 
   4   4   8        0.49        2.23      1.30 o 
   5   4   8        1.54        4.92      4.83 o 
   6   4   8       11.45       13.61      6.34 o 
   7   4   8       91.84       77.50     11.56 o 
  -5   5   8        2.69       -2.73      3.22 o 
  -4   5   8        2.31        0.13      3.43 o 
  -3   5   8       23.23       31.89      6.28 o 
  -2   5   8        1.47        2.15      3.35 o 
  -1   5   8       49.09       48.40      3.56 o 
   0   5   8      319.61      312.19      8.28 o 
   1   5   8       85.92       79.33      4.07 o 
   2   5   8       37.67       45.15      4.53 o 
   3   5   8     1035.28     1018.92     24.24 o 
   4   5   8      162.30      162.95      7.45 o 
   5   5   8      264.98      249.70     17.77 o 
   6   5   8      161.86      151.38     15.07 o 
  -5   6   8       22.83       18.26      6.05 o 
  -4   6   8      104.74      116.23     12.13 o 
  -3   6   8      243.65      244.00     12.31 o 
  -2   6   8      477.74      517.17     22.64 o 
  -1   6   8       53.50       51.55      5.34 o 
   0   6   8       41.86       40.79      5.13 o 
   1   6   8       47.98       41.08      4.18 o 
   2   6   8       13.46        9.23      4.08 o 
   3   6   8       48.31       46.18      5.11 o 
   4   6   8      317.97      310.19     10.81 o 
   5   6   8       28.96       26.45      3.61 o 
   6   6   8      111.00      116.64     13.56 o 
  -4   7   8      469.32      483.61     19.32 o 
  -3   7   8      256.39      267.07     13.49 o 
  -2   7   8      364.45      386.02     29.06 o 
  -1   7   8      217.37      248.37     11.79 o 
   0   7   8       43.93       52.30      5.30 o 
   1   7   8       55.12       64.98      5.34 o 
   2   7   8       69.91       56.99      4.52 o 
   3   7   8       51.07       53.01      8.05 o 
   4   7   8      246.37      253.32     10.13 o 
   5   7   8        9.82        9.50      2.98 o 
  -3   8   8        2.89        3.93      3.90 o 
  -2   8   8       95.30       93.17      8.08 o 
  -1   8   8       32.67       31.93      5.09 o 
   0   8   8      241.43      217.56     11.02 o 
   1   8   8       70.63       67.96      6.03 o 
   2   8   8       37.09       41.13      7.32 o 
   3   8   8      327.63      318.22     14.12 o 
   4   8   8       39.20       44.20      4.66 o 
   5   8   8      161.69      168.20     15.78 o 
  -2   9   8      419.19      420.28     17.99 o 
  -1   9   8      184.85      176.32     11.20 o 
   0   9   8      481.69      417.31     28.99 o 
   1   9   8        0.63        1.22      4.38 o 
   2   9   8       90.05       84.75     10.74 o 
   3   9   8      155.24      135.24     13.36 o 
  -1  -7   9        0.62       -6.67      3.33 o 
   0  -7   9       82.66       76.87      7.45 o 
   1  -7   9       26.70       30.39      5.32 o 
   2  -7   9      337.95      326.91     12.63 o 
   3  -7   9       47.48       48.21      6.48 o 
  -3  -6   9        1.04        5.26      4.32 o 
  -2  -6   9       20.99       29.42      6.87 o 
  -1  -6   9       69.84       69.62      9.72 o 
   0  -6   9        5.45        8.71      5.02 o 
   1  -6   9       13.59       14.54      3.11 o 
   2  -6   9       87.34       92.45      6.22 o 
   3  -6   9      214.87      210.45      9.58 o 
   4  -6   9       61.11       56.67      6.66 o 
  -3  -5   9      148.40      155.75     14.47 o 
  -2  -5   9       27.20       22.83      6.06 o 
  -1  -5   9       20.58       21.18      5.78 o 
   0  -5   9      197.52      192.47     15.04 o 
   1  -5   9        6.73        4.79      2.40 o 
   2  -5   9       41.92       45.82      5.21 o 
   3  -5   9       97.71       84.34      7.05 o 
   4  -5   9       41.50       37.36      4.20 o 
   5  -5   9       16.41       14.29      4.85 o 
  -4  -4   9       17.53       25.68      6.72 o 
  -3  -4   9       25.72       25.97      6.51 o 
  -2  -4   9        4.06       12.24      4.45 o 
  -1  -4   9        1.65       -2.68      3.34 o 
   0  -4   9        4.49        9.17      4.73 o 
   1  -4   9       74.01       80.12      4.26 o 
   2  -4   9      267.69      275.46     11.56 o 
   3  -4   9      125.02      118.58      8.57 o 
   4  -4   9       27.50       31.74      4.76 o 
   5  -4   9      105.66      105.89      6.04 o 
   6  -4   9        1.77        7.19      4.56 o 
  -5  -3   9        4.26        7.07      5.11 o 
  -4  -3   9       98.00       98.48     11.73 o 
  -3  -3   9       22.02       24.01      3.42 o 
  -2  -3   9      407.52      442.06     22.54 o 
  -1  -3   9      763.95      741.30     29.34 o 
   0  -3   9      248.87      250.60      8.38 o 
   1  -3   9     1352.40     1335.26     16.50 o 
   2  -3   9     1623.75     1617.48     24.62 o 
   3  -3   9     1305.06     1365.65     43.87 o 
   4  -3   9      385.93      367.53     22.08 o 
   5  -3   9      293.46      288.01     17.20 o 
   6  -3   9       51.92       45.04      5.43 o 
  -5  -2   9       74.13       66.60      6.59 o 
  -4  -2   9       54.70       57.28      5.64 o 
  -3  -2   9     1084.85     1112.30     19.65 o 
  -2  -2   9       34.16       34.38      2.50 o 
  -1  -2   9     2391.47     2296.60     37.88 o 
   0  -2   9        6.79        8.11      1.03 o 
   1  -2   9     1926.94     1914.68     25.52 o 
   2  -2   9      113.74      120.85      7.67 o 
   3  -2   9      502.63      537.20     23.63 o 
   4  -2   9        4.73        9.88      4.08 o 
   5  -2   9       81.08       70.17      8.56 o 
   6  -2   9       71.67       69.83      8.98 o 
   7  -2   9        4.06       -5.34      5.64 o 
  -5  -1   9       18.19       10.75      5.27 o 
  -4  -1   9       15.58       20.03      3.60 o 
  -3  -1   9        0.08       -0.71      2.03 o 
  -2  -1   9      190.07      180.09      5.45 o 
  -1  -1   9       91.04       97.98      5.46 o 
   0  -1   9      395.63      405.91     11.19 o 
   1  -1   9       86.94       74.78      3.84 o 
   2  -1   9     1418.57     1207.83    129.01 o 
   3  -1   9      366.01      345.90     17.69 o 
   4  -1   9      675.76      661.97     18.49 o 
   5  -1   9      225.42      231.68     15.71 o 
   6  -1   9      149.83      168.39      9.07 o 
   7  -1   9       17.57       10.57      5.74 o 
  -5   0   9        2.79        2.41      2.83 o 
  -4   0   9       31.70       32.72      4.62 o 
  -3   0   9      182.87      183.88     13.77 o 
  -2   0   9       90.42       93.97      9.44 o 
  -1   0   9        0.60        2.15      1.65 o 
   0   0   9        0.03        8.23      7.36 o 
   1   0   9      123.23      101.09      8.43 o 
   2   0   9        5.72        8.36      3.64 o 
   3   0   9        1.49        0.29      2.72 o 
   4   0   9       95.26       92.64      6.51 o 
   5   0   9      105.60       97.09     10.39 o 
   6   0   9        6.61        5.91      4.69 o 
   7   0   9       28.66       30.07      7.47 o 
  -5   1   9       65.45       69.66     10.28 o 
  -4   1   9       12.88       12.04      3.60 o 
  -3   1   9       17.90       17.60      5.01 o 
  -2   1   9       98.74       86.90      8.85 o 
  -1   1   9        0.23        1.21      0.48 o 
   0   1   9      296.01      303.10     14.67 o 
   1   1   9      975.76      873.47     27.21 o 
   2   1   9      149.52      116.34      8.62 o 
   3   1   9        7.02       14.63      2.83 o 
   4   1   9      203.65      203.31      9.32 o 
   5   1   9        1.33        1.43      1.38 o 
   6   1   9       13.40       18.97      6.16 o 
   7   1   9       30.29       42.61      8.53 o 
  -5   2   9        2.60        4.76      4.60 o 
  -4   2   9      234.72      240.09     13.59 o 
  -3   2   9      403.54      401.60     13.79 o 
  -2   2   9      236.26      232.43      7.00 o 
  -1   2   9      550.28      535.81     13.20 o 
   0   2   9      930.64      935.40     29.60 o 
   1   2   9     1749.68     1659.08     29.45 o 
   2   2   9       38.30       42.24      3.51 o 
   3   2   9      831.77      786.98     40.59 o 
   4   2   9        7.50        8.92      1.99 o 
   5   2   9      131.68      137.81     12.65 o 
   6   2   9        8.91       11.91      5.56 o 
   7   2   9        2.18       -0.56      4.97 o 
  -5   3   9       75.10       68.39      6.37 o 
  -4   3   9        0.67       -1.09      3.24 o 
  -3   3   9      660.36      640.41     22.87 o 
  -2   3   9        1.34        0.62      1.46 o 
  -1   3   9      275.86      283.03      8.81 o 
   0   3   9      129.72      116.84      6.38 o 
   1   3   9        0.38        1.27      1.15 o 
   2   3   9      168.20      162.80      4.35 o 
   3   3   9      125.98      111.25      2.92 o 
   4   3   9       54.29       62.29      5.54 o 
   5   3   9       49.46       51.36      8.21 o 
   6   3   9      108.26      112.33     12.67 o 
   7   3   9       60.45       66.03     10.64 o 
  -5   4   9      372.58      367.56     20.48 o 
  -4   4   9        6.50        2.51      3.69 o 
  -3   4   9     1674.92     1658.76     49.31 o 
  -2   4   9      490.38      483.53     12.00 o 
  -1   4   9     2314.40     2225.02     27.61 o 
   0   4   9     4716.69     4675.48     58.06 o 
   1   4   9     1958.94     1923.84     27.24 o 
   2   4   9     1749.76     1746.52     22.87 o 
   3   4   9     1038.99     1038.17     17.87 o 
   4   4   9      255.07      256.11     11.54 o 
   5   4   9        1.13        5.45      4.94 o 
   6   4   9       16.08        9.24      4.98 o 
   7   4   9        0.35       -1.19      5.47 o 
  -5   5   9       94.41      101.22     11.33 o 
  -4   5   9       48.60       46.70      7.56 o 
  -3   5   9      107.67      105.85     11.10 o 
  -2   5   9       35.64       38.50      7.01 o 
  -1   5   9       16.70       12.59      2.61 o 
   0   5   9       56.60       66.14      3.94 o 
   1   5   9      219.18      213.63      6.10 o 
   2   5   9      249.18      237.83      8.13 o 
   3   5   9       88.87       98.24      6.90 o 
   4   5   9      126.83      129.68      6.82 o 
   5   5   9        5.81        2.86      4.80 o 
   6   5   9        3.29        9.53      5.59 o 
  -4   6   9       45.04       34.78      7.39 o 
  -3   6   9       97.49       94.30     11.07 o 
  -2   6   9       10.25       15.02      5.48 o 
  -1   6   9        5.06        5.24      2.32 o 
   0   6   9      483.92      468.69     12.79 o 
   1   6   9      184.67      167.11      5.04 o 
   2   6   9      377.77      374.11     22.38 o 
   3   6   9      220.97      229.42     10.91 o 
   4   6   9        2.01        6.81      2.59 o 
   5   6   9       19.55       18.01      3.34 o 
   6   6   9       53.58       54.94      6.96 o 
  -4   7   9      291.92      300.99     21.23 o 
  -3   7   9       51.91       51.65      9.21 o 
  -2   7   9      342.89      348.41     30.73 o 
  -1   7   9      591.99      583.16     19.17 o 
   0   7   9      302.25      303.35     12.62 o 
   1   7   9      299.64      309.11     11.95 o 
   2   7   9       75.99       64.68      8.77 o 
   3   7   9        5.63        6.43      2.80 o 
   4   7   9        2.05        5.71      2.48 o 
   5   7   9       25.67       25.57      4.17 o 
  -3   8   9      240.51      251.84     16.82 o 
  -2   8   9        2.32        5.38      4.50 o 
  -1   8   9      148.37      157.94     10.17 o 
   0   8   9        0.20        0.02      4.10 o 
   1   8   9      374.32      357.34     13.66 o 
   2   8   9        9.86        9.35      4.53 o 
   3   8   9      188.01      183.11     10.89 o 
   4   8   9       67.80       70.89      5.94 o 
  -2   9   9       92.16       98.15      8.82 o 
  -1   9   9      376.82      367.70     27.92 o 
   0   9   9       93.64       89.34      7.54 o 
   1   9   9      107.67      104.74     12.29 o 
   2   9   9      278.36      248.16     18.73 o 
   3   9   9        2.27        5.25      3.73 o 
   0  -7  10      126.63      135.90     10.99 o 
   1  -7  10       59.95       63.38     17.65 o 
   2  -7  10      133.88      129.96     10.20 o 
  -2  -6  10       21.49       32.45      7.49 o 
  -1  -6  10       29.05       25.71      6.81 o 
   0  -6  10       54.19       55.21      9.24 o 
   1  -6  10       39.14       28.49      6.75 o 
   2  -6  10      178.34      184.53     16.14 o 
   3  -6  10       73.66       74.92      5.90 o 
   4  -6  10      222.58      228.49     13.10 o 
  -3  -5  10      145.97      154.68     15.05 o 
  -2  -5  10      180.56      182.25     15.66 o 
  -1  -5  10      416.85      479.10     25.32 o 
   0  -5  10       70.38       83.65     10.38 o 
   1  -5  10       51.58       56.94      8.53 o 
   2  -5  10      342.52      363.45     16.23 o 
   3  -5  10       80.54       72.92      6.64 o 
   4  -5  10      118.86      121.19      7.27 o 
   5  -5  10        2.19        1.75      3.32 o 
  -4  -4  10       82.14       83.32     11.71 o 
  -3  -4  10       52.59       42.09      8.28 o 
  -2  -4  10        8.10        6.51      4.25 o 
  -1  -4  10       26.32       17.25      5.43 o 
   0  -4  10       23.28       22.64      5.79 o 
   1  -4  10        7.89        8.71      3.65 o 
   2  -4  10        0.73        2.29      2.22 o 
   3  -4  10      210.98      217.28     10.95 o 
   4  -4  10       33.29       33.77      4.79 o 
   5  -4  10      138.24      139.15     12.42 o 
  -4  -3  10       30.49       30.22      7.47 o 
  -3  -3  10      154.04      154.97     14.34 o 
  -2  -3  10      301.08      289.75     18.64 o 
  -1  -3  10        6.04        0.48      3.50 o 
   0  -3  10     1065.08     1038.42     21.12 o 
   1  -3  10      169.16      152.59      3.63 o 
   2  -3  10      504.89      474.03     10.71 o 
   3  -3  10      703.70      711.96     30.12 o 
   4  -3  10      191.43      202.39     18.96 o 
   5  -3  10      328.93      337.21     18.81 o 
   6  -3  10       42.81       35.25      5.20 o 
  -5  -2  10      140.79      142.68     14.92 o 
  -4  -2  10       16.74       28.63      4.38 o 
  -3  -2  10      165.23      159.60     14.10 o 
  -2  -2  10       16.05       19.30      5.51 o 
  -1  -2  10      184.45      174.32      8.07 o 
   0  -2  10       31.85       33.40      1.73 o 
   1  -2  10      842.11      862.46     11.57 o 
   2  -2  10      186.58      165.03     11.63 o 
   3  -2  10      395.54      407.06     21.02 o 
   4  -2  10      235.47      245.88     10.96 o 
   5  -2  10      306.20      298.80     17.73 o 
   6  -2  10       77.69       74.70      8.67 o 
  -5  -1  10        0.48       -1.38      2.60 o 
  -4  -1  10        4.73        5.77      2.82 o 
  -3  -1  10      232.67      266.17     17.86 o 
  -2  -1  10      256.18      249.57      6.34 o 
  -1  -1  10      308.23      323.77     13.30 o 
   0  -1  10      103.02      107.12      5.70 o 
   1  -1  10       64.62       69.87      7.43 o 
   2  -1  10      348.34      324.11     17.24 o 
   3  -1  10      231.72      219.74     14.38 o 
   4  -1  10      798.30      763.91     20.61 o 
   5  -1  10      157.63      143.60     12.45 o 
   6  -1  10      668.36      674.80     30.77 o 
   7  -1  10        7.01        8.60      5.91 o 
  -5   0  10        0.83        3.18      3.91 o 
  -4   0  10       63.73       53.84      8.37 o 
  -3   0  10       45.71       36.46      6.67 o 
  -2   0  10       82.94       72.95      6.92 o 
  -1   0  10       13.32       18.70      3.31 o 
   0   0  10        1.73        3.00      1.62 o 
   1   0  10       18.39       25.67      5.14 o 
   2   0  10      160.67      156.78     11.21 o 
   3   0  10      705.07      698.40     24.83 o 
   4   0  10      187.87      186.47      9.33 o 
   5   0  10        5.47        7.21      4.09 o 
   6   0  10      113.19      118.29     12.53 o 
   7   0  10       38.34       37.27      8.29 o 
  -5   1  10      441.27      449.07     18.12 o 
  -4   1  10       79.21       93.68     10.96 o 
  -3   1  10      269.90      262.31     14.26 o 
  -2   1  10      301.50      316.69     18.33 o 
  -1   1  10        0.82        2.64      1.14 o 
   0   1  10      899.55      930.57     21.87 o 
   1   1  10        4.17        1.83      2.06 o 
   2   1  10     1140.06     1094.70     33.40 o 
   3   1  10      461.05      445.13     13.78 o 
   4   1  10      786.89      769.56     20.31 o 
   5   1  10      100.59       93.54     10.60 o 
   6   1  10      252.73      290.16     19.80 o 
   7   1  10        5.50       17.26      6.42 o 
  -5   2  10       50.09       40.25      8.33 o 
  -4   2  10        8.16        7.17      3.38 o 
  -3   2  10      360.91      347.01     18.56 o 
  -2   2  10      127.74      132.73      5.27 o 
  -1   2  10        2.80        2.41      1.40 o 
   0   2  10       16.21       15.11      3.70 o 
   1   2  10      277.70      278.51     10.37 o 
   2   2  10       71.76       68.91      3.72 o 
   3   2  10      889.71      887.05     20.84 o 
   4   2  10        7.03        7.85      2.59 o 
   5   2  10      862.98      876.81     34.62 o 
   6   2  10       50.06       57.45      9.44 o 
   7   2  10      110.58      133.57     14.93 o 
  -5   3  10      107.67      133.45     14.12 o 
  -4   3  10       52.47       49.04      8.84 o 
  -3   3  10       98.65      101.91      7.24 o 
  -2   3  10      213.67      204.38      7.20 o 
  -1   3  10       41.36       38.90      2.71 o 
   0   3  10       79.86       72.45      5.36 o 
   1   3  10       46.28       52.29      3.51 o 
   2   3  10       23.89       27.09      2.09 o 
   3   3  10       13.36       15.94      1.51 o 
   4   3  10        1.09        3.10      4.00 o 
   5   3  10       20.37       21.66      6.28 o 
   6   3  10       33.88       33.32      8.12 o 
   7   3  10        2.07        1.34      4.92 o 
  -5   4  10        2.77       -2.06      3.32 o 
  -4   4  10        0.42       -2.02      2.85 o 
  -3   4  10      478.36      450.25     15.97 o 
  -2   4  10      113.12      115.58      5.74 o 
  -1   4  10     1955.61     1834.39     31.44 o 
   0   4  10      125.37      139.80      7.34 o 
   1   4  10     2741.10     2642.07     53.03 o 
   2   4  10     1011.87     1006.74     14.18 o 
   3   4  10      784.67      792.81     12.76 o 
   4   4  10      610.41      619.80     19.54 o 
   5   4  10      178.59      176.66     15.20 o 
   6   4  10      190.95      214.12     18.16 o 
  -4   5  10        5.98        1.47      3.29 o 
  -3   5  10        7.81       14.03      3.65 o 
  -2   5  10      155.93      154.16      8.64 o 
  -1   5  10        3.07        2.88      3.21 o 
   0   5  10       21.12       18.77      2.91 o 
   1   5  10      411.49      407.87     10.69 o 
   2   5  10        1.10       -0.05      1.06 o 
   3   5  10       23.39       28.08      6.32 o 
   4   5  10       32.60       36.63      4.14 o 
   5   5  10        0.59       -1.62      4.43 o 
   6   5  10       84.84       82.42     12.39 o 
  -4   6  10        0.69        1.67      3.64 o 
  -3   6  10        4.94       -3.56      4.94 o 
  -2   6  10       55.87       48.04      5.06 o 
  -1   6  10       36.65       33.78      3.93 o 
   0   6  10        6.92        8.46      3.61 o 
   1   6  10       85.38       91.27     10.53 o 
   2   6  10      156.21      165.12     13.84 o 
   3   6  10       30.14       31.96      4.57 o 
   4   6  10      377.38      393.94     12.81 o 
   5   6  10       10.85       11.09      2.90 o 
   6   6  10        0.57       -2.55      6.40 o 
  -3   7  10       44.42       45.03      8.61 o 
  -2   7  10      808.38      801.97     22.27 o 
  -1   7  10        1.10        1.23      3.86 o 
   0   7  10     1386.91     1361.00     47.18 o 
   1   7  10      519.57      556.57     27.27 o 
   2   7  10      551.27      546.34     26.90 o 
   3   7  10      278.73      279.99     13.14 o 
   4   7  10      292.84      287.30     13.01 o 
   5   7  10       90.88      100.52      6.95 o 
  -2   8  10       32.66       38.52      8.38 o 
  -1   8  10      111.28      101.54      8.21 o 
   0   8  10       28.07       29.20      4.59 o 
   1   8  10        7.82        5.81      4.81 o 
   2   8  10       66.20       75.66     10.37 o 
   3   8  10       19.12       10.32      4.77 o 
   4   8  10      125.18      130.60      7.93 o 
  -1   9  10      219.91      227.28     12.93 o 
   0   9  10        0.47        2.91      3.15 o 
   1   9  10      481.49      470.07     27.17 o 
   2   9  10       58.25       51.85      9.03 o 
  -1  -6  11       50.84       61.24     10.34 o 
   0  -6  11       33.46       31.00      7.40 o 
   1  -6  11       32.77       35.38      8.07 o 
   2  -6  11       73.83       97.76     12.25 o 
   3  -6  11       13.18       16.43      4.39 o 
  -2  -5  11       18.26       14.27      5.65 o 
  -1  -5  11      207.67      221.52     17.52 o 
   0  -5  11        2.38       -2.31      4.41 o 
   1  -5  11      508.51      513.73     27.18 o 
   2  -5  11       15.14        3.90      4.03 o 
   3  -5  11       89.81       87.21      7.37 o 
   4  -5  11       90.15       99.03      7.93 o 
  -3  -4  11      201.23      219.96     18.37 o 
  -2  -4  11       95.52       94.43     11.54 o 
  -1  -4  11      162.64      157.66     14.37 o 
   0  -4  11        0.57        1.96      3.66 o 
   1  -4  11       53.70       65.45      9.34 o 
   2  -4  11       10.94        4.14      5.57 o 
   3  -4  11       12.33       11.14      3.27 o 
   4  -4  11       16.13       20.33      5.26 o 
   5  -4  11        0.95       -1.73      3.00 o 
  -4  -3  11       65.11       97.31     12.46 o 
  -3  -3  11       11.50       14.75      5.48 o 
  -2  -3  11       25.56       16.07      5.34 o 
  -1  -3  11       37.68       37.35      7.41 o 
   0  -3  11       13.29       15.85      4.84 o 
   1  -3  11       87.98       87.00      5.80 o 
   2  -3  11      245.01      263.25     11.15 o 
   3  -3  11      329.43      316.21     19.80 o 
   4  -3  11      161.32      165.37      9.05 o 
   5  -3  11      525.96      564.56     19.07 o 
   6  -3  11       85.55       79.99     13.77 o 
  -4  -2  11      323.89      360.86     23.72 o 
  -3  -2  11       66.64       65.68      9.89 o 
  -2  -2  11      236.92      238.97     17.27 o 
  -1  -2  11      359.26      344.96     19.91 o 
   0  -2  11      542.36      548.03      9.91 o 
   1  -2  11      392.49      415.56     10.02 o 
   2  -2  11        1.92        2.14      1.80 o 
   3  -2  11     1082.95     1096.02     38.93 o 
   4  -2  11       11.96       14.35      3.30 o 
   5  -2  11      541.28      560.13     18.88 o 
   6  -2  11       50.98       39.85      7.45 o 
  -4  -1  11      153.68      137.05     14.18 o 
  -3  -1  11      550.50      602.42     28.95 o 
  -2  -1  11      187.74      158.80     13.74 o 
  -1  -1  11       50.02       46.78      4.31 o 
   0  -1  11       52.61       45.76      3.98 o 
   1  -1  11        0.05        0.23      1.43 o 
   2  -1  11        2.13        0.06      3.27 o 
   3  -1  11        9.72       15.13      3.14 o 
   4  -1  11       71.58       81.68      6.52 o 
   5  -1  11        4.38       11.09      3.47 o 
   6  -1  11      113.54      114.09     12.40 o 
  -5   0  11        0.53        6.09      4.69 o 
  -4   0  11      121.67      133.66     13.48 o 
  -3   0  11        1.42        5.55      4.88 o 
  -2   0  11      202.15      221.72     14.67 o 
  -1   0  11        0.73        3.39      3.92 o 
   0   0  11       32.64       34.58      5.99 o 
   1   0  11       49.66       56.99      7.14 o 
   2   0  11        2.89        1.11      3.17 o 
   3   0  11      454.57      443.12     32.79 o 
   4   0  11       34.21       37.11      4.59 o 
   5   0  11       24.85       14.43      5.14 o 
   6   0  11        0.26        6.11      5.04 o 
  -5   1  11      518.21      555.07     30.21 o 
  -4   1  11       48.08       47.32      8.62 o 
  -3   1  11      521.36      478.62     16.16 o 
  -2   1  11       17.59       26.33      9.62 o 
  -1   1  11      527.34      511.51     17.47 o 
   0   1  11      147.44      131.24      7.67 o 
   1   1  11       73.76       76.87      9.01 o 
   2   1  11        0.67        2.00      1.67 o 
   3   1  11        0.19        1.90      2.17 o 
   4   1  11        7.27       10.83      3.20 o 
   5   1  11       78.63       72.38      9.62 o 
   6   1  11      139.63      137.23     14.01 o 
   7   1  11        9.80       16.13      6.90 o 
  -5   2  11        0.06        4.60      4.02 o 
  -4   2  11        4.79        3.09      2.30 o 
  -3   2  11        1.55        2.10      2.58 o 
  -2   2  11      109.39      114.36     11.47 o 
  -1   2  11       30.45       30.61      2.81 o 
   0   2  11      356.66      352.23     12.65 o 
   1   2  11        0.15        0.88      2.03 o 
   2   2  11      233.72      255.49      7.41 o 
   3   2  11      404.02      401.90     13.35 o 
   4   2  11      100.95      109.77      7.23 o 
   5   2  11      326.04      359.18     21.23 o 
   6   2  11       77.33       75.49     10.83 o 
   7   2  11      391.59      487.25     28.60 o 
  -5   3  11      255.04      212.44     18.45 o 
  -4   3  11       38.23       27.69      4.64 o 
  -3   3  11      201.11      222.09     11.04 o 
  -2   3  11        2.59        2.46      2.75 o 
  -1   3  11       61.82       64.20      5.74 o 
   0   3  11       11.99       11.65      2.84 o 
   1   3  11      376.48      354.79     15.70 o 
   2   3  11       68.62       67.39      3.88 o 
   3   3  11      630.80      629.41     14.58 o 
   4   3  11      162.88      165.53     13.55 o 
   5   3  11      118.03      134.21     13.33 o 
   6   3  11       57.50       56.52      9.83 o 
  -4   4  11      122.86      124.42      8.91 o 
  -3   4  11       69.76       70.46      9.49 o 
  -2   4  11       88.93       81.59      4.96 o 
  -1   4  11      183.78      186.21      7.24 o 
   0   4  11        9.15        8.51      2.81 o 
   1   4  11     1046.01     1050.87     23.41 o 
   2   4  11       28.44       29.51      2.19 o 
   3   4  11     1510.91     1513.45     24.59 o 
   4   4  11      862.31      888.45     24.99 o 
   5   4  11     1122.74     1133.30     42.95 o 
   6   4  11      706.79      728.03     34.82 o 
  -4   5  11        6.55        6.24      4.15 o 
  -3   5  11       55.32       50.56      5.68 o 
  -2   5  11      118.65      117.13      7.83 o 
  -1   5  11       87.34       84.82      6.23 o 
   0   5  11        8.17        9.48      2.80 o 
   1   5  11      310.57      279.18     16.13 o 
   2   5  11      189.09      187.53      7.55 o 
   3   5  11       48.22       46.23      5.12 o 
   4   5  11       37.07       39.17      4.89 o 
   5   5  11        0.09       -2.17      2.67 o 
   6   5  11       82.97       97.36     13.39 o 
  -3   6  11      242.78      242.54     12.27 o 
  -2   6  11        1.63        4.28      3.68 o 
  -1   6  11      124.71      131.01     12.46 o 
   0   6  11       75.80       70.89      6.98 o 
   1   6  11       43.74       45.30      8.26 o 
   2   6  11       60.55       55.76      8.67 o 
   3   6  11        8.56       12.67      3.22 o 
   4   6  11        0.03        1.04      2.45 o 
   5   6  11        5.35        3.81      2.65 o 
  -3   7  11       64.42       63.85     10.43 o 
  -2   7  11       11.83       12.88      4.84 o 
  -1   7  11       35.29       29.19      6.85 o 
   0   7  11      254.53      249.86     18.44 o 
   1   7  11       18.65       12.65      5.59 o 
   2   7  11      627.43      622.55     30.07 o 
   3   7  11       96.42       97.22      7.89 o 
   4   7  11      235.91      229.27     10.33 o 
   5   7  11       97.54       96.38      6.94 o 
  -2   8  11      266.40      279.20     20.99 o 
  -1   8  11      109.17      109.47     13.08 o 
   0   8  11       97.88      100.32     12.77 o 
   1   8  11      475.78      493.26     27.33 o 
   2   8  11      123.94      148.42     14.58 o 
   3   8  11      218.68      235.48     18.50 o 
   4   8  11       11.27       11.13      4.07 o 
   0   9  11       98.76       83.27     12.00 o 
   1   9  11      106.55      109.12     13.67 o 
   2   9  11      107.45      104.85     13.11 o 
  -1  -5  12      164.22      180.16     16.60 o 
   0  -5  12      665.46      655.18     32.53 o 
   1  -5  12      126.41      155.13     15.02 o 
   2  -5  12      139.75      127.34     14.14 o 
   3  -5  12      162.21      150.11     15.21 o 
  -2  -4  12       20.46       24.83      6.83 o 
  -1  -4  12      193.19      212.71     17.32 o 
   0  -4  12        0.43        6.79      5.29 o 
   1  -4  12      247.00      258.72     18.84 o 
   2  -4  12       20.89       22.50      6.36 o 
   3  -4  12        0.12       -3.79      2.70 o 
   4  -4  12       11.05        9.39      3.45 o 
  -3  -3  12       62.57       79.21     11.29 o 
  -2  -3  12       59.32       53.84      9.21 o 
  -1  -3  12      206.51      200.67     16.20 o 
   0  -3  12       53.45       58.79      8.85 o 
   1  -3  12      183.36      207.22     16.00 o 
   2  -3  12       87.94       93.86     10.38 o 
   3  -3  12      117.10      126.50     12.97 o 
   4  -3  12      358.65      354.57     22.51 o 
   5  -3  12       16.70       30.93      7.95 o 
  -3  -2  12      129.22      144.79     14.55 o 
  -2  -2  12      200.29      220.41     17.13 o 
  -1  -2  12      189.27      157.03     14.04 o 
   0  -2  12      148.61      164.28     13.79 o 
   1  -2  12      134.72      129.63      6.88 o 
   2  -2  12      191.47       77.55     97.07 o 
   3  -2  12      217.08      214.72     16.01 o 
   4  -2  12       32.59       38.01      4.81 o 
   5  -2  12      251.18      260.99     12.68 o 
   6  -2  12        4.01       -2.84      4.20 o 
  -4  -1  12        0.93       -9.22      5.15 o 
  -3  -1  12      116.71      100.06     11.99 o 
  -2  -1  12      164.54      176.24     15.05 o 
  -1  -1  12        0.48        3.65      4.59 o 
   0  -1  12      197.50      198.64     14.59 o 
   1  -1  12       38.67       28.45      6.29 o 
   2  -1  12       20.53       25.69      6.26 o 
   3  -1  12      203.49      208.00     10.99 o 
   4  -1  12        6.26       10.72      3.22 o 
   5  -1  12       51.80       56.69      6.04 o 
   6  -1  12        0.18       -1.68      4.22 o 
  -4   0  12       10.73        7.98      5.22 o 
  -3   0  12       94.62      103.67     11.97 o 
  -2   0  12       79.10       89.19     10.66 o 
  -1   0  12        0.01        1.14      3.76 o 
   0   0  12      396.96      403.31     20.66 o 
   1   0  12       17.38       12.20      4.61 o 
   2   0  12      136.21      116.37      3.79 o 
   3   0  12       17.69       12.32      2.81 o 
   4   0  12        9.51       10.79      2.95 o 
   5   0  12        0.23        2.85      2.42 o 
   6   0  12        6.03        7.07      4.79 o 
  -4   1  12      328.72      380.21     24.01 o 
  -3   1  12      960.99      968.79     25.55 o 
  -2   1  12      226.23      232.23     11.34 o 
  -1   1  12     1460.76     1417.15     31.72 o 
   0   1  12      482.44      493.93     16.36 o 
   1   1  12     1860.98     1786.39     50.09 o 
   2   1  12      340.76      338.70     10.76 o 
   3   1  12      113.03      102.70      6.91 o 
   4   1  12      292.82      298.06     12.46 o 
   5   1  12       30.81       28.27      6.76 o 
   6   1  12      147.26      164.36     15.29 o 
  -4   2  12        0.19        7.37      5.05 o 
  -3   2  12       21.54       29.89      5.26 o 
  -2   2  12      179.87      187.21     12.07 o 
  -1   2  12       10.54        6.39      3.34 o 
   0   2  12       10.30       12.04      3.10 o 
   1   2  12       58.44       56.30      8.04 o 
   2   2  12       87.79       81.23      5.40 o 
   3   2  12       40.04       46.55      4.86 o 
   4   2  12      109.80       99.71      8.92 o 
   5   2  12        6.52       10.20      5.15 o 
   6   2  12       26.31       29.41      7.68 o 
  -4   3  12        0.97       -2.16      4.81 o 
  -3   3  12      375.62      399.66     15.59 o 
  -2   3  12      229.38      237.20     13.82 o 
  -1   3  12     1081.16     1048.18     25.67 o 
   0   3  12      314.70      305.68     12.22 o 
   1   3  12       72.80       73.27      9.22 o 
   2   3  12       62.23       58.68      3.11 o 
   3   3  12        6.21        5.99      2.07 o 
   4   3  12      295.71      285.19     11.79 o 
   5   3  12       91.25       90.82     11.41 o 
   6   3  12        8.73       13.29      6.12 o 
  -4   4  12      169.09      182.26     23.94 o 
  -3   4  12        8.46        7.82      3.26 o 
  -2   4  12       74.22       65.48      6.16 o 
  -1   4  12       77.30       82.10      6.26 o 
   0   4  12      141.46      143.36      8.10 o 
   1   4  12      139.12      140.74      8.54 o 
   2   4  12      118.97      123.38      7.21 o 
   3   4  12      687.53      668.70     23.46 o 
   4   4  12      132.90      134.61      7.25 o 
   5   4  12      622.19      640.47     31.12 o 
   6   4  12       52.95       55.62      9.56 o 
  -3   5  12       21.11       21.22      8.31 o 
  -2   5  12        0.97       -0.17      2.33 o 
  -1   5  12        3.25        3.51      2.42 o 
   0   5  12        0.28       -1.86      3.24 o 
   1   5  12        7.90        5.30      2.04 o 
   2   5  12        0.16       -1.25      3.55 o 
   3   5  12       48.35       41.59      4.92 o 
   4   5  12       53.16       50.27      5.75 o 
   5   5  12       13.89       11.16      5.05 o 
  -3   6  12        7.85        2.46      2.66 o 
  -2   6  12      576.62      570.75     18.98 o 
  -1   6  12       47.09       43.54      4.88 o 
   0   6  12        1.18        4.00      5.43 o 
   1   6  12        2.65       10.26      5.87 o 
   2   6  12       43.06       43.14      8.39 o 
   3   6  12       25.82       20.22      4.81 o 
   4   6  12       52.10       47.38      4.68 o 
   5   6  12       26.39       13.78      4.40 o 
  -2   7  12        7.42        1.12      4.36 o 
  -1   7  12      213.04      218.91     18.20 o 
   0   7  12        3.60        4.44      4.97 o 
   1   7  12       87.20       97.81     12.02 o 
   2   7  12      199.89      205.12     17.05 o 
   3   7  12       16.52        8.02      4.73 o 
   4   7  12      374.31      378.87     13.61 o 
  -1   8  12      326.10      379.28     24.93 o 
   0   8  12      107.60      109.06     13.28 o 
   1   8  12       17.13       12.60      6.38 o 
   2   8  12       79.44       83.88     11.75 o 
   3   8  12      180.00      174.15     16.62 o 
   1  -5  13      130.88      158.91     15.82 o 
   2  -5  13       81.63       81.94     11.74 o 
  -1  -4  13        1.14       -0.70      4.32 o 
   0  -4  13       31.00       17.94      6.07 o 
   1  -4  13      118.58      130.19     14.00 o 
   2  -4  13        8.04        2.27      4.50 o 
   3  -4  13      367.85      409.34     25.28 o 
   4  -4  13        9.32        3.56      4.61 o 
  -2  -3  13        0.43        1.20      3.90 o 
  -1  -3  13        4.82        8.56      4.77 o 
   0  -3  13      405.50      395.77     23.66 o 
   1  -3  13       72.08       64.30      9.71 o 
   2  -3  13      176.88      186.79     16.02 o 
   3  -3  13        0.18       -2.08      2.94 o 
   4  -3  13       50.95       29.16      7.57 o 
  -3  -2  13      220.44      249.70     20.02 o 
  -2  -2  13      197.19      215.35     17.68 o 
  -1  -2  13      218.77      245.19     18.09 o 
   0  -2  13      351.65      361.76     21.73 o 
   1  -2  13      437.78      517.11     26.34 o 
   2  -2  13      174.16      202.91     16.08 o 
   3  -2  13      124.01      122.16     12.61 o 
   4  -2  13       78.71       79.40     10.81 o 
   5  -2  13       81.55       79.37     10.96 o 
  -3  -1  13       11.19       12.86      5.23 o 
  -2  -1  13        4.69        2.47      4.31 o 
  -1  -1  13        4.03        5.73      4.26 o 
   0  -1  13      112.39      104.63     11.15 o 
   1  -1  13       92.52       99.95     11.02 o 
   2  -1  13      549.67      572.59     26.83 o 
   3  -1  13      186.98      179.74      9.39 o 
   4  -1  13        6.05        7.42      3.57 o 
   5  -1  13        5.98        0.44      2.88 o 
  -3   0  13       19.62       23.06      6.94 o 
  -2   0  13       13.47       18.57      5.31 o 
  -1   0  13       97.25       91.48     10.59 o 
   0   0  13      154.66      170.17     13.74 o 
   1   0  13        1.56       12.01      5.22 o 
   2   0  13       74.87       95.31      6.65 o 
   3   0  13       17.31       11.81      4.32 o 
   4   0  13       28.05       28.52      4.44 o 
   5   0  13        1.95       -2.41      3.64 o 
   6   0  13        0.05        4.47      5.14 o 
  -4   1  13      132.59      116.78     13.61 o 
  -3   1  13       60.71       63.51      6.72 o 
  -2   1  13      382.24      369.22     15.00 o 
  -1   1  13      632.68      595.92     30.14 o 
   0   1  13      359.21      361.23     14.39 o 
   1   1  13      794.64      763.70     29.67 o 
   2   1  13        8.97        6.55      3.94 o 
   3   1  13      516.49      498.33     19.02 o 
   4   1  13        1.63        2.94      2.57 o 
   5   1  13      150.81      159.07      9.96 o 
   6   1  13       20.01       27.78      7.47 o 
  -4   2  13        2.48        6.33      5.14 o 
  -3   2  13       21.68       26.26      4.37 o 
  -2   2  13      108.39      107.93      8.05 o 
  -1   2  13       19.19       26.26      4.37 o 
   0   2  13       77.39       69.49      6.31 o 
   1   2  13       92.29       99.82      7.23 o 
   2   2  13        2.28        3.03      3.27 o 
   3   2  13       49.20       53.82      5.22 o 
   4   2  13       64.49       66.40      6.05 o 
   5   2  13        0.23        4.13      4.37 o 
   6   2  13       10.26        7.26      4.12 o 
  -3   3  13       26.28       16.97      3.60 o 
  -2   3  13      111.64       96.76      7.68 o 
  -1   3  13      229.25      236.62     13.21 o 
   0   3  13       65.08       64.48      6.06 o 
   1   3  13      630.34      630.16     18.76 o 
   2   3  13       51.28       40.68      4.88 o 
   3   3  13      144.50      144.32      7.13 o 
   4   3  13        0.27       -0.96      2.23 o 
   5   3  13       31.93       43.69      8.25 o 
   6   3  13        1.05       -0.77      5.59 o 
  -3   4  13      378.65      370.87     15.78 o 
  -2   4  13      695.10      717.26     24.95 o 
  -1   4  13      222.69      247.25     20.92 o 
   0   4  13      593.75      602.56     19.13 o 
   1   4  13      101.54      109.99      7.30 o 
   2   4  13      478.67      466.66     15.29 o 
   3   4  13      184.41      191.11      7.39 o 
   4   4  13       63.71       66.42      8.10 o 
   5   4  13      256.23      235.53     18.70 o 
  -3   5  13       16.94       16.41      4.01 o 
  -2   5  13       10.61        9.27      3.28 o 
  -1   5  13        0.52        1.37      2.67 o 
   0   5  13       11.22        8.67      2.94 o 
   1   5  13       61.91       61.62      5.38 o 
   2   5  13       53.06       58.80      9.50 o 
   3   5  13       88.31       86.52      6.85 o 
   4   5  13        1.13        1.83      3.27 o 
   5   5  13       78.77       86.43      7.84 o 
  -2   6  13      272.64      282.21     13.23 o 
  -1   6  13      241.79      241.45     18.79 o 
   0   6  13      838.46      841.38     36.94 o 
   1   6  13      571.20      524.47     28.03 o 
   2   6  13      132.60      141.85     14.54 o 
   3   6  13       84.94       89.53      7.45 o 
   4   6  13       11.07        5.26      2.68 o 
  -1   7  13      179.57      171.43     16.53 o 
   0   7  13        8.13       13.05      5.86 o 
   1   7  13      305.24      307.40     21.93 o 
   2   7  13        3.19       13.40      6.09 o 
   3   7  13       77.87       78.44     11.55 o 
   4   7  13       49.87       46.98      5.25 o 
   0   8  13       52.47       43.78      9.07 o 
   1   8  13      118.18      128.51     14.91 o 
   2   8  13      182.72      224.37     19.24 o 
   1  -4  14        0.14       -3.70      4.02 o 
   2  -4  14      123.62      137.21     15.00 o 
  -1  -3  14       56.15       45.45      8.80 o 
   0  -3  14       29.63       16.44      5.93 o 
   1  -3  14        9.15       16.36      5.73 o 
   2  -3  14        4.93       -2.17      4.90 o 
   3  -3  14       30.42       29.71      7.72 o 
   4  -3  14        2.54        2.64      5.14 o 
  -2  -2  14      120.02      143.53     14.87 o 
  -1  -2  14      121.15      109.35     12.78 o 
   0  -2  14       13.12       14.83      5.56 o 
   1  -2  14      101.11      106.88     12.19 o 
   2  -2  14      172.82      164.06     15.07 o 
   3  -2  14       73.49       74.13     10.56 o 
   4  -2  14       92.01      110.69     13.06 o 
  -2  -1  14       10.57        6.05      3.80 o 
  -1  -1  14      147.65      156.99     14.70 o 
   0  -1  14       16.68       16.91      5.61 o 
   1  -1  14      127.37      122.83     12.74 o 
   2  -1  14       25.06       42.47      7.52 o 
   3  -1  14        1.29       -1.99      2.74 o 
   4  -1  14      308.87      304.96     13.43 o 
   5  -1  14        0.33        3.09      3.14 o 
  -3   0  14        6.15        1.68      4.94 o 
  -2   0  14      118.69      133.50     13.67 o 
  -1   0  14       12.60        5.39      4.07 o 
   0   0  14        4.17        8.36      4.45 o 
   1   0  14      274.62      261.93     17.64 o 
   2   0  14       56.53       61.14      5.55 o 
   3   0  14      105.10      117.31      7.87 o 
   4   0  14       71.62       90.96      8.61 o 
   5   0  14       56.75       54.65      9.65 o 
  -3   1  14      107.69      100.61     12.36 o 
  -2   1  14      266.69      255.09     12.94 o 
  -1   1  14        0.94       -2.76      3.72 o 
   0   1  14      444.43      434.92     22.72 o 
   1   1  14      536.51      525.28     24.90 o 
   2   1  14      567.01      571.02     21.05 o 
   3   1  14      967.48      941.95     74.02 o 
   4   1  14      228.19      222.89     11.37 o 
   5   1  14      641.90      651.31     21.47 o 
  -3   2  14       53.07       52.05      6.10 o 
  -2   2  14        1.30        1.02      3.19 o 
  -1   2  14       48.54       39.84      5.12 o 
   0   2  14       34.67       33.26      4.73 o 
   1   2  14       66.12       59.44      6.12 o 
   2   2  14       30.65       27.98      5.99 o 
   3   2  14       79.26       84.98      6.77 o 
   4   2  14       39.64       38.91      4.97 o 
   5   2  14        0.00        0.05      4.39 o 
  -3   3  14      110.83      108.92      8.80 o 
  -2   3  14        0.57       -3.29      2.81 o 
  -1   3  14       72.95       68.28      6.61 o 
   0   3  14      162.93      152.81     16.10 o 
   1   3  14      374.32      367.31     29.38 o 
   2   3  14        9.34       10.47      3.30 o 
   3   3  14      416.39      450.85     15.69 o 
   4   3  14       60.38       51.94      5.55 o 
   5   3  14       94.66       99.16     12.26 o 
  -2   4  14        8.42        9.62      3.79 o 
  -1   4  14      290.58      291.10     13.38 o 
   0   4  14      115.27      123.15     15.52 o 
   1   4  14      362.88      373.79     14.32 o 
   2   4  14      146.92      141.56     13.87 o 
   3   4  14       25.07       26.24      7.47 o 
   4   4  14       35.22       38.46      8.21 o 
   5   4  14       41.43       51.41      9.28 o 
  -2   5  14       16.50       14.33      3.80 o 
  -1   5  14        1.57        4.53      2.68 o 
   0   5  14        6.75       11.53      3.07 o 
   1   5  14       34.79       24.22      7.24 o 
   2   5  14       23.45       31.14      7.62 o 
   3   5  14        3.52        6.92      5.04 o 
   4   5  14        8.82        2.87      3.38 o 
  -1   6  14      320.89      303.26     22.06 o 
   0   6  14      470.34      534.57     29.35 o 
   1   6  14       21.38       14.77      6.55 o 
   2   6  14      643.62      694.57     34.17 o 
   3   6  14       26.10        8.78      6.26 o 
   4   6  14      191.70      221.05     17.53 o 
   0   7  14      360.39      363.12     24.82 o 
   1   7  14      242.60      272.57     21.26 o 
   2   7  14       20.18       22.95      7.54 o 
   3   7  14      177.07      197.72     18.20 o 
   1  -3  15       26.52       39.34      8.51 o 
   2  -3  15       15.91       13.16      5.67 o 
  -1  -2  15       29.99       36.30      8.62 o 
   0  -2  15       51.69       36.68      8.24 o 
   1  -2  15      110.70      115.03     13.25 o 
   2  -2  15       10.63       14.79      5.37 o 
   3  -2  15      332.50      368.52     23.67 o 
  -1  -1  15       12.52       20.48      6.60 o 
   0  -1  15       26.97       22.29      6.60 o 
   1  -1  15        1.28        5.25      4.67 o 
   2  -1  15        1.45        0.47      4.38 o 
   3  -1  15       94.38       99.36     11.65 o 
   4  -1  15       16.32       23.26      6.62 o 
  -2   0  15      107.21      126.43     14.50 o 
  -1   0  15      122.51      141.66     14.42 o 
   0   0  15       52.51       60.04      9.13 o 
   1   0  15       35.63       42.40      7.92 o 
   2   0  15        0.41        0.95      2.43 o 
   3   0  15        0.16        0.96      2.63 o 
   4   0  15        2.91        6.06      2.82 o 
  -2   1  15        0.04        0.81      4.49 o 
  -1   1  15        9.81        7.68      4.51 o 
   0   1  15       51.38       31.44      6.93 o 
   1   1  15       73.89       80.49      9.95 o 
   2   1  15      302.02      284.49     12.57 o 
   3   1  15      166.20      156.86      9.50 o 
   4   1  15      143.03      144.55     13.95 o 
   5   1  15      257.03      238.49     12.69 o 
  -2   2  15        8.17       13.89      3.97 o 
  -1   2  15       25.54       27.04      4.73 o 
   0   2  15       45.27       58.87      6.29 o 
   1   2  15       42.10       34.53      6.57 o 
   2   2  15      129.31      131.91     12.04 o 
   3   2  15        5.91        4.80      2.88 o 
   4   2  15       25.97       19.24      3.92 o 
   5   2  15       33.55       44.33      5.58 o 
  -2   3  15        0.08       -5.79      3.15 o 
  -1   3  15       51.12       52.97      6.11 o 
   0   3  15       22.07       23.10      4.27 o 
   1   3  15        0.03        1.94      3.91 o 
   2   3  15       94.50       94.99      8.48 o 
   3   3  15       14.84       11.61      3.33 o 
   4   3  15        7.63       11.53      6.31 o 
  -2   4  15       19.36       19.80      7.83 o 
  -1   4  15       70.08       76.65     15.47 o 
   0   4  15        1.37       -3.33      6.85 o 
   1   4  15      225.95      248.35     16.01 o 
   2   4  15      339.03      350.37     14.35 o 
   3   4  15      241.69      286.39     21.92 o 
   4   4  15      442.16      465.84     26.68 o 
  -1   5  15        0.03       -2.84      7.33 o 
   0   5  15       11.33       15.30      5.96 o 
   1   5  15        4.97        3.77      5.04 o 
   2   5  15        4.63        9.45      6.13 o 
   3   5  15        0.25       -0.93      4.39 o 
   4   5  15       21.46       13.71      4.41 o 
   0   6  15       26.93       30.59      8.15 o 
   1   6  15       42.14       41.61      9.63 o 
   2   6  15      147.23      136.22     15.40 o 
   3   6  15        1.81        5.51      6.24 o 
   0  -1  16       39.14       32.06      7.82 o 
   1  -1  16       12.44       15.60      6.19 o 
   2  -1  16       16.34       19.00      5.93 o 
   3  -1  16       28.21       27.25      6.87 o 
   0   0  16      173.58      174.56     15.94 o 
   1   0  16       44.14       47.55      8.84 o 
   2   0  16      192.03      203.11     16.74 o 
   3   0  16        0.67       -3.93      4.07 o 
  -1   1  16      162.97      165.46     15.63 o 
   0   1  16        9.20       15.26      5.38 o 
   1   1  16       27.96       27.31      6.84 o 
   2   1  16       54.08       51.28      5.80 o 
   3   1  16       30.12       20.52      4.16 o 
   4   1  16      343.70      318.93     14.64 o 
  -1   2  16      334.69      346.21     20.94 o 
   0   2  16        0.09       -0.94      2.56 o 
   1   2  16       54.37       47.58      7.85 o 
   2   2  16        6.73        8.01      4.60 o 
   3   2  16       15.02       18.19      3.93 o 
   4   2  16        4.31        4.34      2.88 o 
  -1   3  16      112.46      116.24     10.54 o 
   0   3  16      178.27      169.79     13.04 o 
   1   3  16      121.06      115.28      8.84 o 
   2   3  16        2.10        2.13      3.89 o 
   3   3  16       70.71       66.93      8.28 o 
   4   3  16       23.29       20.30      6.16 o 
   0   4  16       15.88       23.58      4.48 o 
   1   4  16       10.73       17.29      5.32 o 
   2   4  16      131.76      100.77     13.09 o 
   3   4  16      250.84      301.57     21.21 o 
   0   5  16        0.07       -5.47      4.74 o 
   1   5  16        0.23       -2.24      4.71 o 
   2   5  16       43.28       36.65      8.35 o 
   1   2  17       67.95       76.68     10.43 o 
   2   2  17       14.04       15.45      5.57 o 
                                                 
